# Supplementary material for: Association Mapping and Validation of QTLs for Flour Yield in the Soft Winter Wheat Variety Kitahonami
Source: PLoS One. 2014 Oct 31;9(10):e111337. doi: 10.1371/journal.pone.0111337 (PMC4215981; doi:10.1371/journal.pone.0111337)
Supplement: File S1 — Supporting tables. Table S1, List of accessions used in this study. Table S2, Distribution of the markers used for association mapping across the wheat genome. Table S3, Description of traits investigated. Table S4, Details of PCR-based markers developed in this study. Table S5, Variance components and heritabilities of traits investigated. Table S6, Correlation coefficients among traits. Table S7, List of marker-trait associations (MTAs) detected by genome-wide association mapping. Table S8, Full matrix produced by similarity analysis in LD blocks. Table S9, Results of multiple regression analysis using the three DH populations. (XLSX) [file pone.0111337.s004.xlsx]

## Sheet: Table_S1
Acc_no	Analysis	Line_name	Other_name	Original_country	Pedigree	Seed_source*	ID_no
1	Association	Kitahonami	Kitami81	Japan	See Fig.S1	KAES
2	Association	Kitamoe	Kitami72	Japan	See Fig.S1	KAES
3	Association	Kitakei1660		Japan	See Fig.S1	KAES	1437
4	Association	Hokushin	Kitami66	Japan	See Fig.S1	KAES
5	Association	Kitakei1354		Japan	See Fig.S1	KAES	490
6	Association	Kitami35		Japan	See Fig.S1	KAES	317
7	Association	Chihokukomugi	Kirami42	Japan	See Fig.S1	KAES	1966
8	Association	Kitakei1463		Japan	See Fig.S1	KAES	947
9	Association	Norman			See Fig.S1	KAES	462
10	Association	Kitakei1409		Japan	See Fig.S1	KAES	942
11	Association	Tohoku118		Japan	See Fig.S1	KAES	245
12	Association	Wichita			See Fig.S1	KAES	19
13	Association	Takunekomugi	Kitami30	Japan	See Fig.S1	KAES
14	Association	Kitami19		Japan	See Fig.S1	KAES	303
15	Association	Kitami53		Japan	See Fig.S1	KAES	430
16	Association	Kitakei1093		Japan	See Fig.S1	KAES	381
17	Association	Horoshirikomugi	Kitami23	Japan	See Fig.S1	KAES
18	Association	Kitami27		Japan	See Fig.S1	KAES	310
19	Association	Ibis			See Fig.S1	KAES	1
20	Association	P.I.173438			See Fig.S1	KAES	122
21	Association	Kitami33		Japan	See Fig.S1	KAES	315
22	Association	Hokuei		Japan	See Fig.S1	KAES	391
23	Association	Mukakomugi	Kitami11	Japan	See Fig.S1	KAES	392
24	Association	Newthatch			See Fig.S1	KAES
25	Association	Kitakei1837		Japan	98305/99014	KAES	2024
26	Association	Kitakei1839		Japan	Eltan/Kitami72(Kitamoe)//Kitami72(Kitamoe)	KAES	2026
27	Association	Kitakei1840		Japan	WA7833/Kitami72//97325	KAES	2027
28	Association	Kitakei1841		Japan	WA7833/Kitami72(Kitamoe)//97325	KAES	2028
29	Association	Kitakei1844		Japan	Kitakei1745/Kitami76	KAES	2050
30	Association	Kitakei1845		Japan	Kitakei1752//Kitakei1739/Kitami77	KAES	2031
31	Association	Kitakei1846		Japan	Kitakei1755/99076	KAES	2032
32	Association	Kitakei1847		Japan	Kitakei1736/Kitakei1722//99015	KAES	2051
33	Association	Kitakei1848		Japan	98158/Kachikei21//99008	KAES	2033
34	Association	Kitakei1852		Japan	12426/Kitakei1764(Kitahonami)	KAES	2037
35	Association	Kitakei1856		Japan	Kitakei1745/98052	KAES	2093
36	Association	Kitakei1859		Japan	Kunkou2633F5-17/99015	KAES	2094
37	Association	Kitakei1867		Japan	12426/Kitakei1764(Kitahonami)//Kitami81(Kitahonami)	KAES	2096
38	Association	13090		Japan	Saikai165/Hokushin	KAES	1782
39	Association	Kitakei1745		Japan	Kitakei1616(Kitamoe)/91022	KAES	1757
40	Association	Kitami80		Japan	Kitakei1616(Kitamoe)/91022	KAES	1802
41	Association	Kitami71		Japan	Kitami51/Kitami56//Kitami35/Tsukisamu1	KAES	1544
42	Association	98052		Japan	Kitakei1616(Kitamoe)/Kitakei1643	KAES	1739
43	Association	Kitami83	Kitasachiho	Japan	Kitakei1731/Kitami72(Kitamoe)	KAES
44	Association	Taisetsukomugi	Kitami61	Japan	Kitakei920/Kitami42(Chihokukomugi)	KAES	1012
45	Association	Kitakei1835		Japan	Hookai257(Kitanokaori)/97067	KAES
46	Association	OW104		Japan	OS21-5/61199	KAES	2145
47	Association	Kitakei1789		Japan	94017/Kitakei1648//Kitami72(Kitamoe)/Kitakei1647	KAES	1967
48	Association	16036		Japan	Sumai3/Kitami72(Kitamoe)	KAES	1985
49	Association	Kitami82		Japan	96138/Kitakei1648//97130	KAES	2019
50	Association	Florida302				KAES	882
51	Association	Kitakei1830		Japan	Kitakei1689/97409//Kitakei1700/97097	KAES	2021
52	Association	15002		Japan	89179/Kitami72(Kitamoe)	KAES	2005
53	Association	Kitanokaori	Hokkai257	Japan	Horoshirikomugi/GK Szemes	KAES
54	Association	WA7813				KAES	1618
55	Association	Stephens				KAES	219
56	Association	WA7833				KAES	1620
57	Association	Madsen				KAES	1360
58	Association	Consort				KAES	1688
59	Association	Eltan				KAES	1615
60	Association	Tohoku224	Yukiharuka	Japan	Tosan30(Kinuhime)/Kanto117	TARC
61	Association	MorikeiC-B4015	Tohoku226	Japan	MorikeiB-1417/Tohoku206//Tohoku207	TARC
62	Association	Chokei_koK435		Japan	Kitami81(Kitahonami)/Tosan32	NAES
63	Association	Shunyou	Tosan25	Japan	Tohoku148/Tosan10	NAES
64	Association	Kinuhime	Tosan30	Japan	Kanto95/Tosan18//Nishikazekomugi	NAES
65	Association	Tosan32		Japan	Kanto107/Tosan25(Shunyou)	NAES
66	Diversity	Kinuiroha	Saikai168	Japan	Jyunreikomugi/Saikai155	NAES
67	Diversity	Chugoku155		Japan	Chugoku140/Saikai171(Chikugoizumi)	NAES
68	Diversity	Kanto131		Japan	TanikeiRA3879/Kanto119(Ayahikari)	NAES
69	Diversity	Harunokagayaki	GunmaW10	Japan	Saikai168/Kanto100	NAES
70	Diversity	Saikai188		Japan	Saikai171(Chikugoizumi)/Hakei92-97	NAES
71	Diversity	Kanto107		Japan	Kanto79/Kanto82	TARC
72	Diversity	Towaizumi	Saikai187	Japan	Saikai171(Chikugoizumi)/AkakabikeiPL106	NAES
73	Diversity	Chukei05-09a		Japan	Saikai181(Iwainodaichi)/Olgrumil	TARC
74	Diversity	Yumeasahi	Tosan38	Japan	KS831957/Saikai179	NAES
75	Diversity	Hanamanten	Tosan40	Japan	KS831957/Saikai179	NAES
76	Diversity	Tosankei-ko335		Japan	Saikai183/Tosan35	NAES
77	Diversity	Iwainodaichi	Saikai181	Japan	Aki9/Saikai168(Kinuiroha)	TARC
78	Diversity	Tohoku195		Japan	Tohoku157/Tosan12	TARC
79	Diversity	Tohoku212		Japan	Kanto107/Tohoku187	TARC
80	Diversity	Tosan47		Japan	Kinuiroha/KS831957	NAES
81	Diversity	Saikai165		Japan	Sumai3/Asakazekomugi	NAES
82	Diversity	Kinuazuma	Kanto117	Japan	Kanto107/Kanto105	TARC
83	Diversity	Tosan35		Japan	Saikai168/Kanto107	NAES
84	Diversity	Hatsumochi		Japan	Kanto107/Bai Hou	TARC
85	Diversity	Tohoku222		Japan	Saikai173/Tohoku199	TARC
86	Diversity	Zenkojikomugi	Tosan1	Japan	Igachikugooregon	NAES
87	Diversity	Tosan44		Japan	Saikai171/Tosankei-ko196	NAES
88	Diversity	Aobanokoi	Kanto128	Japan	Kanto105/Veery's//Saikai171(Chikugoizumi)	NAES
89	Diversity	Tohoku220		Japan	Kinuiroha/Tohoku195	TARC
90	Diversity	Shiranekomugi	Tosan17	Japan	Hokuriku49/Kanto80	NAES
91	Diversity	Fuusetsu	Tosan31	Japan	Tosan23/Tosan22	NAES
92	Diversity	Tosan43		Japan	Tosan25/Tosankei-ko187	NAES
93	Diversity	Tosan46		Japan	Saikai180/Tosan32	NAES
94	Diversity	Yukichikara	Tohoku214	Japan	Tohoku141/Sabikei23	TARC
95	Diversity	Yumeseiki	Tosan33	Japan	Kanto107/Tosan24	NAES
96	Diversity	Nebarigoshi	Tohoku206	Japan	Kanto107/Chihokukomugi	TARC
97	Diversity	MorikeiC-3984		Japan	MorikeiC-130b-5-4/MorikeiC-B3164	TARC
98	Diversity	MorikeiC-B4033		Japan	Kanto119/MorikeiC-570	TARC
99	Diversity	Tosan45		Japan	Kinuiroha/Karl	NAES
100	Diversity	Nishinokaori	Saikai180	Japan	Kitamiharu42/Saikai157	NAES
101	Diversity	Nanbukomugi	Tohoku95	Japan	Norin33/Norin27	TARC
102	Diversity	Tosan39		Japan	KS831957/Saikai179	NAES
103	Diversity	Mochihime	Tohoku-mochi217	Japan	Mochi-morikeiC-D1478(Hatsumochi)/Mochi-MorikeiC-G1517/MorikeiB-8605(Haruibuki)	TARC
104	Diversity	Olgrumil				TARC
105	Diversity	Tohoku223		Japan	MorikeiC-138/Tohoku205	TARC
106	Diversity	Tohoku207		Japan	Tosan25(Shunyou)/Kitami61(Taisetsukomugi)	TARC
107	Diversity	Sabikei23		Japan	Tohoku118/WA-3//Tohoku118	TARC
108	Diversity	Sabikei68		Japan	Sabikei24（(Hope/Timstein//Norin58/3/Aobakomugi)/KTK-4//(Hope/Timstein//Norin58/3/Aobakomugi))	TARC
109	Diversity	AS-5		Japan		TARC
110	Diversity	Kitakamikomugi	Tohoku110	Japan	Tohoku101/Tohoku83	TARC
111	Diversity	Chokei_koK092		Japan	Saikai165/Sumai3//U24	NAES
112	Diversity	KurikeiB-B175		Japan	MorikeiC-1031a/Tohoku207	TARC
113	Diversity	Jagger				NAES
114	Diversity	U24				NAES
115	Diversity	MorikeiC-2326		Japan	Tohoku198/MorikeiB-8641	TARC
116	Diversity	KS831957				NAES
117	Diversity	Sumai3＃AUS				NAES
118	Diversity	Tohoku221		Japan	Monopol/(Stozher/Tohoku19)F3	TARC
119	Diversity	Koyukikomugi	Tohoku167	Japan	Tohoku126(Hanagasakomugi)/Yukichabo	TARC
120	Diversity	MorikeiC-130a-1		Japan	Kanto107/Palo Duro	TARC
121	Diversity	Sabiho20		Japan	Aobakomugi/Agent//6*Aobakomugi	TARC
122	Diversity	Tamaizumi		Japan		NICS
123	Diversity	Hope		USA		USDA	CItr8178
124	Diversity	Gabo		Australia		USDA	PI265450
125	Diversity	Bezostaja		Russian Federation		USDA	PI323468
126	Diversity	Millenium				NAES
127	Diversity	Cheynne		USA		USDA	CItr8885
128	Diversity	Norin61		Japan		TARC
129	Diversity	Chinese Spring		China		NBRP	KT020-003
130	Diversity	T. spelta var. duhamelianum				NBRP	KT019-001
131	Diversity	Saikai183		Japan	Hakei87-93-1/Saikai168	NAES
132	Diversity	Tosan42		Japan	Saikai180/KS831957	NAES
133	Diversity	Kurikei_a-B589		Japan	Tohoku214/MorikeiC-B2661//Tohoku214/Tohoku207	TARC
134	Diversity	Morikei_d-B005a		Japan	MorikeiC-B1973-3/Tohoku206//MorikeiC-B2000-3/MorikeiC-B1281	TARC
135	Diversity	Chokei_koK429		Japan	Kitami81(Kitahonami)/Tosan32	NAES
136	Diversity	KurikeiB-B241		Japan	Tohoku207/Tohoku214	TARC
137	Diversity	Kitakei1855		Japan	Kitakei1745/98052	KAES	2052
138	Diversity	Kitakei1860		Japan	12426/Kitakei1764(Kitahonami)	KAES	2055
139	Diversity	Kitakei1864		Japan	Kitami81(Kitahonami)/13183	KAES	2058
140	Diversity	Kitakei1865		Japan	Kitakei1782//13090/Kitakei1731	KAES	2059
141	Diversity	KurikeiD-B220		Japan		TARC
142	Diversity	KurikeiD-B221		Japan		TARC
143	Diversity	KurikeiA-946-1-1-1		Japan		TARC
144	Diversity	MorikeiD-B010		Japan		TARC
145	Diversity	Sabiho20a		Japan		TARC
146	Diversity	MorikeiC-B3349		Japan		TARC
147	Diversity	MorikeiC-1031a		Japan		TARC
148	Diversity	Tohoku214		Japan		TARC
149	Diversity	Tosscambier				NIAS
150	Diversity	Beauchamp				NIAS
151	Diversity	Igachikugooregon		Japan		NIAS
152	Diversity	QW3		Japan		NICS
153	Diversity	Abukumawase		Japan		NICS
154	Diversity	Ayahikari		Japan		NICS
155	Diversity	Cayuga		USA		Cornell
156	Diversity	Ikuzai2		Japan		NICS
157	Diversity	Kanto136		Japan		NICS
158	Diversity	Gokuwase		Japan		NICS
159	Diversity	Caledonia		USA		Cornell
160	Diversity	Bandowase		Japan		NICS
161	Diversity	QW18		Japan		NICS
162	Diversity	KankeiW509		Japan		NICS
163	Diversity	KankeiW510		Japan		NICS
164	Diversity	KankeiW512		Japan		NICS
165	Diversity	Shirasagikomugi		Japan		WARC
166	Diversity	Fukusayaka		Japan		WARC
167	Diversity	Fukuhonoka		Japan		WARC
168	Diversity	Fukuharuka		Japan		WARC
169	Diversity	Chugoku143		Japan		WARC
170	Diversity	Chugoku147		Japan		WARC
171	Diversity	Chugoku149		Japan		WARC
172	Diversity	Chugoku153		Japan		WARC
173	Diversity	Chugoku154		Japan		WARC
174	Diversity	Chugoku156		Japan		WARC
175	Diversity	Chugoku158		Japan		WARC
176	Diversity	Chugoku159		Japan		WARC
177	Diversity	Chukei05_09		Japan		WARC
178	Diversity	Chikugoizumi		Japan		KARC
179	Diversity	Nishihonami		Japan		KARC
180	Diversity	Nishikazekomugi		Japan		KARC
181	Diversity	Shiroganekomugi		Japan		KARC
182	Diversity	Saikai189		Japan		KARC
183	Diversity	Saikai190		Japan		KARC
184	Diversity	Saikai191		Japan		KARC
185	Diversity	FBW118		Japan		KARC
KAES: Kitami Agricultural Experiment Station, Hokkaido Research Organization
TARC: Tohoku Agricultural Research Center, National Agriculture and Food Research Organization
NAES: Nagano Agricultural Experiment Station
NICS: National Institute of Crop Science
WARC: Western Region Agricultural Research Center, National Agriculture and Food Research Organization
KARC: Kyusyu Okinawa Agricultural Research Center, National Agriculture and Food Research Organization
USDA: National Small Grains Collection, USDA-ARS, USA
NBRP: National BioResource Project -Wheat, Japan
NIAS: Gene bank, National Institute of Agrobiological Sciences
Cornell: Cornell University, NY, USA

## Sheet: Table_S2
	Group
	1	2	3	4	5	6	7	Total
A genome	266	155	215	129	177	207	239	1388
B genome	215	273	287	87	255	223	162	1502
D genome	62	58	28	13	24	35	41	261
Multi locus								154
Unknown								510
Total	543	486	530	229	456	465	442
								3815
Map information is based on SNP (Cavanagh et al. 2013), DArT (Huang et al. 2012) and SSR (Somers et al. 2004) markers.

## Sheet: Table_S3
Trait	Full name	Unit	Equipment	Note
FlYd	Flour yield	% (w/w)	Quadrumat Junior (Brabender)	Speed: 100g/2min, Reel sieve: Nylon 70GG, After sieve: Silk 8XX 2-steps, Sep.: A:B=1:1, Calc.: 100 × ("A" flour+"B" flour)/("A" flour+"B" flour+Bran)
FlEf	Flour efficiency	% (w/w)	Quadrumat Junior (Brabender)	Speed: 100g/2min, Reel sieve: Nylon 70GG, After sieve: Silk 8XX 2-steps, Sep.: A:B=1:1, Calc.: 100 × "A" flour/"A" flour+"B" flour
x50	Median diameter of particles	μm	HELOS Particle Size Analysis (Sympatec)	Calc. mode: Fraunhofer HRLD (V 3.2 Rel.2)
Sv	Specific surface area of particles	m2/cm3	HELOS Particle Size Analysis (Sympatec)	Calc. mode: Fraunhofer HRLD (V 3.2 Rel.2)
FPC	"A" flour protein content	% (w/w)	Infratec 1241 (FOSS)	Calibration curve: WF404030, Adjust: 13.5% moisture content
Fash	"A" glour ash content	% (w/w)	KDF S90 (Denken) or FP31 (Yamato)	Flour: 3g, Fuel: 3ml, Temp: 600 ℃, Time: 4 hours, Calc.: 100 × (Ash - Fuel ash)/Total
FlL	"A" flour color L* (Brightness)	none	ZE 6000 (Nippon Denshoku Industries co., Ltd.)	Flour: 6g, Water: 10ml, Illuminant: C, Angle: 2℃
Fla	"A" flour color a* (Redness)	none	ZE 6000 (Nippon Denshoku Industries co., Ltd.)	Flour: 6g, Water: 10ml, Illuminant: C, Angle: 2℃
Flb	"A" flour color b* (Yellowness)	none	ZE 6000 (Nippon Denshoku Industries co., Ltd.)	Flour: 6g, Water: 10ml, Illuminant: C, Angle: 2℃
GPC	Grain protein content	% (w/w)	Infratec 1241 (FOSS)	Calibration curve: HS270319, Adjust: 13.5% moisture content
Gash	Grain ash content	% (w/w)	KDF S90 (Denken) or FP31 (Yamato)	Whole wheat flour: 3g, Fuel: 3ml, Temp: 600 ℃, Time: 4 hours, Calc.: 100 × (Ash - Fuel ash)/Total
TestW	Test weight	g		Weight of 1 liter of grains is measured
TKW	Thousand kernel weight	g	Multi Auto Counter (KIYA SEISAKUSHO, Ltd.)	Count numbers (N) of 20g grains, Calc.: TKW = 20,000/N, two replications
HD	Heading date	day	Observation	Days from May 1
MD	Maturity date	day	Observation	Days from June 1
HD_res	Heading date	day	Observation	Value: Deviation from each environemtal mean
MD_res	Maturity date	day	Observation	Value: Deviation from each environemtal mean
Note: In order to evaluate the relative efficiency of sample movement through sieves, flour weights in the first half and the latter half of the collection tray were measured separately, since samples collected in the first half of the collection would have passed through the sieves more rapidly. Flour in the first fraction was defined as 'A' flour, and that in the latter half as 'B' flour.

## Sheet: Table_S4
					Conc.	Annealing	Product size (bp)		Target	Homoeologous
QTL	Markera	Allele	Nameb	Sequence (5'->3')c	(μM)	temp. (℃)	Common	Allele specific	sequenced	sequenced
2B.1	snp2571	A	GSP_F	TTTATAGGACAAATGGGAATGAGAA	0.1	55	628	442	2BS_5206271	2AS_5241452, 2DS_5319106, 2DS_5339411
			GSP_R	ATTTCAATCTGCTGCTTTGGG	0.2
			ASP_A	GAAAACATGAACATATTTCTTCTCAA	0.1
		G	GSP_F	TTTATAGGACAAATGGGAATGAGAA	0.1	55
			GSP_R	ATTTCAATCTGCTGCTTTGGG	0.2
			ASP_G	GAAAACATGAACATATTTCTTCTCAG	0.1
2B.2	snp7909	A	GSP_F	TCCATAAGAGCAATTCTTTCATTGT	0.15	60	275	183	2BL_8059655	2AL_6366665, 2DL_9860153
			GSP_R	GGGACAAACAAATTTAGGAGTGA	0.2
			ASP_A	GGAATACCAATGCAGATGGAGAA	0.05
		G	GSP_F	TCCATAAGAGCAATTCTTTCATTGT	0.15	62
			GSP_R	GGGACAAACAAATTTAGGAGTGA	0.2
			ASP_G	GGAATACCAATGCAGATGGAGAG	0.05
3B.1.1	snp5325	T	GSP_F	ATCAGGAGTTGCCTTCCTCC	0.05	60	252	101	3B_10629914	3AS_3406257, 3DS_2578392
			GSP_R	GCAGTACCTTGAAAATTTCCCG	0.2
			ASP_T	ACTGGTGATGTTTGATAATTTTACTTT	0.15
		G	GSP_F	ATCAGGAGTTGCCTTCCTCC	0.1	60
			GSP_R	GCAGTACCTTGAAAATTTCCCG	0.2
			ASP_G	ACTGGTGATGTTTGATAATTTTACTTG	0.1
3B.2	snp7510	G	GSP_F	TTAGATTGCAAGTTTCGCATGA	0.15	63	417	300	3B_10477393	3AL_4353450, 3DL_6913122
			GSP_R	GGAAGACTAATAGAGGTATGAGCTCG	0.2
			ASP_G	GCGATGGACTCCGACTCG	0.05
		A	GSP_F	TTAGATTGCAAGTTTCGCATGA	0.15	60
			GSP_R	GGAAGACTAATAGAGGTATGAGCTCG	0.2
			ASP_A	GCGATGGACTCCGACTCA	0.05
5D.1	snp4550	A	GSP_F	TGTGCGATAGGCAATTTTGA	0.05	60	567	467	5DL_4512777	5AS_1551165
			GSP_R	CCATTGGATTTGTATTTGATCATAG	0.2
			ASP_A	AAACTGTTGAGAGATAAAGCCTTA	0.15
		G	GSP_F	TGTGCGATAGGCAATTTTGA	0.1	60
			GSP_R	CCATTGGATTTGTATTTGATCATAG	0.2
			ASP_G	AAACTGTTGAGAGATAAAGCCTTG	0.1
6A.2	snp4865	A	GSP_F	ATTAATCTTACTTTGTACTGTCATCGTAAT	0.1	55	457	317	6AL_5816541	6BL_4226544, 6DL_3223913
			GSP_R	TGACATACAGGTTAATTGGGCTG	0.2
			ASP_A	AGAGTGCGTGCCACATTCA	0.1
		C	GSP_F	ATTAATCTTACTTTGTACTGTCATCGTAAT	0.1	55
			GSP_R	TGACATACAGGTTAATTGGGCTG	0.2
			ASP_C	AGAGTGCGTGCCACATTCC	0.1
7A	snp4180	G	GSP_F	CTAGATTCACTCGCTCGAGATCTG	0.1	60	429	292	7AS_4084869	7BS_3161349, 7DS_3963835
			GSP_R	TTGTATTTTGTGGACTGATTCTCG	0.2
			ASP_G	TTTTGAACCCACACCCTGTCTG	0.1
		A	GSP_F	CTAGATTCACTCGCTCGAGATCTG	0.1	60
			GSP_R	TTGTATTTTGTGGACTGATTCTCG	0.2
			ASP_A	TTTTGAACCCACACCCTGTCTA	0.1
7B.1	snp4017	A	GSP_F	GAGTTCTGCACCAAATGTGCA	0.15	55	374	238	7BS_3095060	7AS_4227694, 7DS_3967477
			GSP_R	GCACATCCGGCCTGATACAA	0.2
			ASP_A	CCTTCCTGAAGGAGCTTTCA	0.05
		G	GSP_F	GAGTTCTGCACCAAATGTGCA	0.15	57
			GSP_R	GCACATCCGGCCTGATACAA	0.2
			ASP_G	CCTTCCTGAAGGAGCTTTCG	0.05
a Numbers in marker names are correspond to the index of Illumina's 9K Infinium array (Cavanagh et al. 2012).
b GSP: genome specific primer, ASP: allele specific primer. Two GSPs and one ASP are used in each PCR reaction.
c The polymorphic base is in bold, the 3' mismatch is underlined (ref. Liu et al. 2012).
d Sequence names are correspond to contig ID of chromosome arm specific survey sequences (IWGSC)

## Sheet: Table_S5
	Genotype						Environment						Error				Estimated variance component
Trait	d.f.	SS	MS	F	p		d.f.	SS	MS	F	p		d.f.	SS	MS		σ2geno	σ2env	σ2error	h2(B.S.)
x50	64	261720	4089.38	207.411	***		8	3126.48	390.81	19.8217	***		512	10094.7	19.72		452.184	5.70908	19.72	94.6758
Sv	64	5.12	0.08	195.781	***		8	0.109324	0.0136655	33.443	***		512	0.209214	0.000409		0.00884344	0.000203946	0.000409	93.5182
HD_res	64	16409.9	256.405	108.874	***		8	1.06	0.1325	0.0563	ns		512	1205.79	2.355		28.2278	-0.0341923	2.355	92.4029
MD_res	64	7986.47	124.789	56.0842	***		7	33.7223	4.81747	2.1651	*		448	996.811	2.225		15.3205	0.0398842	2.225	87.1206
Flb	64	1464.7	22.886	85.5075	***		8	289.037	36.1296	134.989	***		512	137.036	0.2676		2.51315	0.551723	0.2676	75.414
Fla	64	52.8301	0.825471	55.9387	***		8	28.3779	3.54724	240.382	***		512	7.55543	0.01476		0.090079	0.0543459	0.01476	56.5876
FlEf	64	26944.2	421.003	61.9023	***		8	16950.2	2118.78	311.535	***		512	3482.16	6.801		46.0225	32.492	6.801	53.9439
TKW	64	4788.03	74.8129	19.8754	***		6	2708.54	451.424	119.928	***		384	1445.42	3.764		10.1498	6.88707	3.764	48.7952
Fash	64	1.3527	0.021136	19.9721	***		8	0.698705	0.0873382	82.5285	***		512	0.541839	0.001058		0.00223089	0.00132739	0.001058	48.3266
TestW	64	433657	6775.9	16.1626	***		7	280424	40060.5	95.5568	***		448	187816	419.2		794.587	609.867	419.2	43.5712
FPC	64	906.861	14.1697	26.4107	***		8	849.996	106.25	198.037	***		512	274.695	0.5365		1.5148	1.62635	0.5365	41.1893
HD	64	16409.9	256.405	108.874	***		8	47143.8	5892.98	2502.26	***		512	1205.79	2.355		28.2278	38.4601	2.355	40.8845
FlL	64	147.754	2.30865	17.688	***		8	116.192	14.5239	111.277	***		512	66.8268	0.13052		0.242015	0.221437	0.13052	40.7451
FlYd	64	3952.87	61.7636	19.645	***		8	3804.56	475.57	151.264	***		512	1609.72	3.144		6.51329	7.2681	3.144	38.4824
MD	64	9724.63	151.947	40.1316	***		7	51191.1	7313.01	1931.48	***		448	1696.23	3.786		18.5202	29.6568	3.786	35.6411
Gash	64	6.43682	0.100575	16.7204	***		8	8.73638	1.09205	181.551	***		512	3.07974	0.006015		0.0105067	0.0167082	0.006015	31.6182
GPC	64	475.444	7.42881	13.8578	***		8	916.859	114.607	213.79	***		512	274.471	0.5361		0.765857	1.75494	0.5361	25.0534
d.f.: dgree of freedom; SS: Sum of squres; MS: mean squares; σ2geno: genetic variance; σ2env: environmental variance; σ2error: variance of effective error, h2(B.S.): broad sense heritability

## Sheet: Table_S6
		FlEf		x50		Sv		FPC		Fash		FlL		Fla		Flb		GPC		Gash		TestW		TKW		HD		MD
Total	FlYd	0.5108	**	0.4361	**	-0.4298	**	0.1286		0.3489	**	-0.1793		0.1374		0.1017		-0.1447		-0.0542		0.0737		0.2335		0.2165		0.1783
(n=65)	FlEf			0.9767	**	-0.978	**	0.7152	**	0.6772	**	-0.4959	**	0.65	**	-0.0521		0.3969	**	0.2536	*	0.0431		0.2413		0.0503		0.0342
	x50					-0.9864	**	0.7552	**	0.6706	**	-0.4751	**	0.6558	**	-0.0727		0.4386	**	0.232		0.0819		0.2832	*	-0.0336		-0.0446
	Sv							-0.7567	**	-0.6705	**	0.5155	**	-0.6947	**	0.0952		-0.459	**	-0.2478	*	-0.0308		-0.2679	*	-0.0275		-0.0348
	FPC									0.6181	**	-0.6315	**	0.6265	**	0.1431		0.8994	**	0.5107	**	-0.098		0.0304		0.025		-0.0332
	Fash											-0.7094	**	0.6745	**	0.0389		0.469	**	0.6799	**	-0.428	**	0.0821		0.4246	**	0.3638	**
	FlL													-0.6023	**	-0.3209	**	-0.6096	**	-0.5368	**	0.6186	**	-0.0904		-0.4249	**	-0.3954	**
	Fla															-0.4826	**	0.5177	**	0.4439	**	-0.4267	**	0.0661		0.2852	*	0.3076	*
	Flb																	0.1756		0.1546		0.0146		-0.0172		0.0492		-0.0491
	GPC																			0.6155	**	-0.2394		-0.1518		0.1108		0.0681
	Gash																					-0.5108	**	-0.2418		0.5333	**	0.4723	**
	TestW																							0.1961		-0.6186	**	-0.6314	**
	TKW																									-0.1974		-0.1605
	HD																											0.9405	**
Soft	FlYd	0.3636	*	0.1741		-0.1158		-0.1885		0.2428		-0.2108		-0.209		0.4673	**	-0.3114	*	-0.0676		-0.0396		0.1996		0.2895	*	0.2269
(n=48)	FlEf			0.8191	**	-0.7474	**	0.069		0.3905	**	-0.358	*	0.2261		0.0514		0.0616		0.3568	*	-0.2632		-0.1494		0.5068	**	0.5246	**
	x50					-0.9053	**	0.2532		0.3038	*	-0.4592	**	0.3657	*	-0.0991		0.2549		0.3011	*	-0.3008	*	0.0136		0.3762	**	0.4756	**
	Sv							-0.2605		-0.2482		0.4246	**	-0.4549	**	0.2277		-0.2805		-0.2455		0.3099	*	0.0046		-0.4273	**	-0.5553	**
	FPC									0.2487		-0.412	**	0.3783	**	-0.0155		0.9515	**	0.5178	**	-0.2713		-0.2266		0.3166	*	0.2842	*
	Fash											-0.7622	**	0.4638	**	0.1574		0.2379		0.7605	**	-0.7644	**	-0.087		0.7161	**	0.6745	**
	FlL													-0.5464	**	-0.1742		-0.4459	**	-0.57	**	0.8222	**	-0.0489		-0.6999	**	-0.7196	**
	Fla															-0.6793	**	0.4339	**	0.4848	**	-0.6706	**	-0.1518		0.501	**	0.5613	**
	Flb																	-0.0728		0.0535		0.1123		0.1305		0.0975		0.0032
	GPC																			0.551	**	-0.3253	*	-0.2635		0.3271	*	0.3331	*
	Gash																					-0.6271	**	-0.3252	*	0.6737	**	0.6442	**
	TestW																							0.132		-0.6793	**	-0.7103	**
	TKW																									-0.2496		-0.2018
	HD																											0.9351	**
Hard	FlYd	0.7457	**	0.1853		-0.1696		-0.602	*	-0.2265		0.6665	**	-0.0104		-0.5557	*	-0.6159	**	-0.4234		0.4498		-0.0109		0.2443		0.3492
(n=17)	FlEf			0.651	**	-0.6884	**	-0.5629	*	0.1039		0.709	**	0.2179		-0.6822	**	-0.6008	*	-0.2971		0.3663		-0.213		0.1552		0.2543
	x50					-0.9762	**	-0.1807		0.4551		0.5737	*	0.2039		-0.5071	*	-0.2132		0.1151		0.38		-0.104		0.1327		0.1578
	Sv							0.1813		-0.5009	*	-0.5153	*	-0.2529		0.4956	*	0.2197		-0.1		-0.2735		0.2176		-0.1406		-0.1574
	FPC									0.3278		-0.5652	*	0.1755		0.5091	*	0.993	**	0.7514	**	-0.4434		-0.4355		-0.2508		-0.3745
	Fash											-0.1748		0.4938	*	-0.1158		0.3443		0.6442	**	-0.0836		-0.2536		0.2441		0.1347
	FlL													-0.0654		-0.7163	**	-0.6128	**	-0.3714		0.6786	**	0.2604		0.0579		0.1877
	Fla															-0.5819	*	0.1976		0.1381		-0.3336		-0.2327		-0.0068		0.0125
	Flb																	0.5159	*	0.3876		-0.3057		-0.1937		-0.0808		-0.2076
	GPC																			0.7627	**	-0.4573		-0.4165		-0.2184		-0.3428
	Gash																					-0.1366		-0.3354		0.0568		-0.0908
	TestW																							0.3959		-0.0911		-0.0116
	TKW																									-0.0232		0.0218
	HD																											0.9771	**

## Sheet: Table_S7
		No of lines							SNPe			DArTe
QTL	Markera	Allele Ab	Allele Bb		MAFc	q-value	R2 (%)	Effectd	Chr	Pos		Chr	Pos
1B.1	wPt-6229	53	7		0.116667	0.319147	16.9574	-2.57188				1B	17.5243
1B.2	wPt-668027	39	18		0.315789	0.481653	11.485	1.84604				1B	40.2555
2B.1	snp2571	23	41		0.359375	0.481653	9.36266	1.75494	2B	56.2
2B.1	snp2572	23	41		0.359375	0.481653	9.36266	1.75494	2B	56.2
2B.2	snp7909	21	41		0.33871	0.0906062	20.4505	2.50019	2B	210.2
2B.2	snp8270	21	41		0.33871	0.0906062	20.4505	2.50019	2B	210.2
2B.2	snp5460	26	36		0.419355	0.481653	10.4504	1.77544	2B	212.6
2B.2	snp1822	23	39		0.370968	0.465848	11.1179	1.84711	2B	215.3
2B.2	snp5810	27	36		0.428571	0.481653	9.35462	1.53336	2B	217.2
3B.1	snp3149	23	40		0.365079	0.481653	9.23907	1.64318	3B	61
3B.1	snp6192	22	42		0.34375	0.481653	9.30033	1.65333	3B	61.4
3B.1	snp347	17	47		0.265625	0.465848	11.0449	2.17821	3B	63.9
3B.1	snp7294	23	40		0.365079	0.319147	14.2128	2.11157	3B	71.7
3B.2	snp4218	44	20		0.3125	0.481653	9.27169	2.02172	3B	91.1
3B.3	wPt-732457	17	46		0.269841	0.481653	9.31579	1.61372				3B	53.1576
3D	tPt-8143	18	34		0.346154	0.481653	10.9811	1.70841				3D	50.963
4B	wPt-730068	15	48		0.238095	0.481653	10.3065	1.85093				4B	20.4489
5A	snp5154	49	15		0.234375	0.442804	11.2718	2.1796	5A	27.8
5B	snp3457	54	10		0.15625	0.481653	9.72781	-2.11874	5B	212.5
5D.1	snp5366	40	24		0.375	0.465848	10.9521	1.83603	5D1cult	42.5
5D.1	snp4550	39	25		0.390625	0.442804	11.5094	1.86139	5D1cult	44.4
5D.1	snp6268	42	22		0.34375	0.497701	9.05084	1.70366	5D1cult	44.7
5D.1	snp5012	43	21		0.328125	0.319147	15.4318	2.23733	5D1cult	47.6
5D.2	snp2276	52	12		0.1875	0.481653	9.21097	2.09424	5D3cult	8.4
5D.2	snp6872	52	12		0.1875	0.481653	9.21097	2.09424	5D3cult	8.9
5D.2	snp7147	53	11		0.171875	0.481653	9.57531	2.27201	5D3cult	9.9
5D.2	snp699	51	13		0.203125	0.481653	9.9724	2.22881	5D3cult	10.6
6A.1	snp4262	50	14		0.21875	0.319147	14.5267	2.67578	6A	75.5
6A.2	snp224	48	16		0.25	0.368747	11.8125	2.08002	6A	114.5
6A.2	snp38	47	16		0.253968	0.481653	10.2787	1.8909	6A	114.5
6A.2	snp4928	43	20		0.31746	0.319147	12.6207	2.12427	6A	115.8
6A.2	snp281	43	20		0.31746	0.319147	12.6207	2.12427	6A	115.8
6A.2	snp1475	43	20		0.31746	0.319147	12.6207	2.12427	6A	115.8
6A.2	snp1474	43	20		0.31746	0.319147	12.6207	2.12427	6A	115.8
6A.2	snp651	43	20		0.31746	0.319147	12.6207	2.12427	6A	115.8
6A.2	snp1194	43	20		0.31746	0.319147	12.6207	2.12427	6A	115.8
6A.2	snp6699	43	20		0.31746	0.319147	12.6207	2.12427	6A	115.8
6A.2	snp741	43	20		0.31746	0.319147	12.6207	2.12427	6A	115.8
6A.2	snp4929	43	20		0.31746	0.319147	12.6207	2.12427	6A	115.8
6A.2	snp650	43	20		0.31746	0.319147	12.6207	2.12427	6A	115.8
6A.2	snp218	43	20		0.31746	0.319147	12.6207	2.12427	6A	115.8
6A.2	snp653	45	19		0.296875	0.481653	9.7244	1.8757	6A	115.8
6A.2	snp3767	30	33		0.47619	0.481653	9.62393	1.65593	6A	115.8
6A.2	snp4865	31	32		0.492063	0.497701	9.02502	1.61297	6A	115.8
6A.2	snp2192	31	32		0.492063	0.497701	9.02502	1.61297	6A	115.8
6A.2	snp2895	47	17		0.265625	0.324119	12.2948	2.09364	6A	116.3
6A.2	snp664	50	14		0.21875	0.497701	8.92831	1.89381	6A	117
6A.2	wmc256.146	51	13		0.203125	0.465848	10.7639	2.07293
6A.2	wmc256.134	44	20		0.3125	0.481653	10.3405	1.82345
6B	snp3634	38	24		0.387097	0.481653	9.77972	1.75002	6B	59.5
7A	snp7731	49	15		0.234375	0.348131	12.0287	2.33624	7A	58.6
7A	snp2820	52	12		0.1875	0.481653	9.16438	2.34975	7A	58.6
7B.1	snp5110	47	17		0.265625	0.465848	10.9779	1.91374	7B	73.3
7B.2	snp4305	50	14		0.21875	0.481653	9.64561	1.92777	7B	115.9
7B.2	PsyB1d	11	51		0.177419	0.319147	12.9017	2.40643
7B.3	snp3415	51	13		0.203125	0.481653	10.2646	-2.10366	7B	164.9
7D	wPt-665471	46	13		0.220339	0.465848	11.3816	2.35331				7D	1.63739
Unknown	wPt-1149	7	52		0.118644	0.481653	10.8242	2.31255				5B; 7B	28.4; 141.8
Unknown	tPt-513663	42	22		0.34375	0.481653	10.2184	1.75518
Unknown	snp2802	20	42		0.322581	0.481653	10.0292	1.51133
Unknown	snp1190	57	7		0.109375	0.481653	9.6496	2.31429
Unknown	tPt-5334	45	12		0.210526	0.481653	11.476	1.74634
a Numbers in marker names are correspond to the index of Illumina's 9K Infinium array (Cavanagh et al. 2012).
b "A" indicates Kitahonami alleles, while "B" is the other allele.
c Minor allele frequency
d Values of effect indicate increasing effect of Kitahonami alleles.
e SNP and DArT are based on the consensus map of Cavanagh et al. (2013) and Huang et al. (2012), respectively.

## Sheet: Table_S8
			Linkage	LD range (cM)			No of	1	2	3	4	5	6	7	8	9	10	11	12	13	14	15	16	17	18	19	20	21	22	23	24	25	26	27	28	29	30	31	32	33	34	35	36	37	38	39	40	41	42
QTL	Mapa	LD blockb	group	Start	End	Size	markers	Kitahonami	Kitamoe	Kitakei1660	Hokushin	Kitakei1354	Kitami35	Chihokukomugi	Kitakei1463	Norman	Kitakei1409	Tohoku118	Wichita	Takunekomugi	Kitami19	Kitami53	Kitakei1093	Horoshirikomugi	Kitami27	Ibis	PI173438	Kitami33	Hokuei	Mukakomugi	Newthatch	Kitakei1837	Kitakei1839	Kitakei1840	Kitakei1841	Kitakei1844	Kitakei1845	Kitakei1846	Kitakei1847	Kitakei1848	Kitakei1852	Kitakei1856	Kitakei1859	Kitakei1867	13090	Kitakei1745	Kitami80	Kitami71	98052
3D	DArT	-	3D				4	1	1	0	0.666667	0	0	0.666667	1	0	0	1	0	1	1	0	0	1	1	0	0	0	0	0	1	0.666667	1	1	1	1	1	0	1	1	1	1	0	0.666667	1	1	1	0.666667	1
7B.1	SNP	-	7B				2	1	1	0.5	1	0.5	1	0.5	0.5	1	0.5	0.5	1	1	0.5	0.5	0.5	0.5	0.5	1	0.5	0.5	1	1	1	1	0.5	1	1	0.5	0.5	1	0.5	0.5	1	1	1	1	0.5	1	1	0.5	0.5
7B.2	SNP	-	7B				2	1	1	0.5	1	0	1	0	1	0.5	0	0	1	1	1	1	1	0	0	1	0	0	1	1	1	1	0	1	1	0	1	1	1	0	1	1	1	1	1	1	1	1	1
7D	DArT	+	7D	1.6	2.1	0.5	35	1	0.942857	0.142857	1	0.212121	1	0.882353	0.142857	0.15625	0.171429	0.942857	0.176471	0.9375	0.2	0.176471	0.176471	0.852941	0.911765	0.857143	0.147059	0.857143	0.181818	0.176471	0.205882	1	0.181818	0.909091	0.846154	0.21875	0.142857	0.941176	0.171429	0.151515	0.909091	0.176471	0.2	0.914286	1	0.181818	0.151515	0.965517	0.147059
2B.1	SNP	-	2B				1	1	1	0	0	1	0	0	0	0	0	0	0	0	0	0	0	0	0	1	0	0	0	0	0	0	1	1	1	1	0	0	1	0	0	1	0	1	0	1	1	0	1
2B.2	SNP	+	2B	202	217.2	15.2	15	1	1	0.133	0.133	1	0.4	0.133	0.133	0.333	0.133	0.333	0.133	0.333	0.133	0.133	0.533	0.133	0.267	1	0.533	0.133	0.267	0.267	0.6	0.533	1	1	0.533	1	0.133	0.333	1	0.533	0.273	1	0.533	0.267	0.133	1	1	0.133	0.733
5D.1	SNP	+	5D1cult	42.5	47.6	5.1	5	1	1	0	0	1	0	0	0	0	0	0	0.6	0	0	0	1	1	0	0.8	0.6	0	0	0	1	0.2	1	1	1	1	1	1	1	1	1	1	1	1	0.8	1	1	1	0
6B	SNP	-	6B				2	1	1	0.5	1	1	0.5	0	1	1	0.5	0	0	0	1	1	0.5	0	0	0.5	0	0	0.5	0.5	0.5	1	1	0.5	1	1	0	1	0.5	1	1	0.5	1	1	1	1	1	0	0.5
1B.2	DArT	-	1B				2	1	0.5	1	1	0.5	0	0.5	0.5	1	0	1	1	1	1	1	0.5	0.5	1	0.5	1	1	0.5	1	1	1	0	1	0.5	1	1	1	1	0.5	0.5	1	0.5	0.5	1	1	1	0	0.5
3B.1.1	SNP	+	3B	61	66.4	5.4	16	1	0.25	1	0.25	0.125	0.4375	0.25	0.5	0.125	0.4375	0.125	1	0.4375	0.125	0.125	1	1	0.125	0.25	0.75	0.125	0.4375	0.4375	0.3125	0.25	0.25	0.5	0.75	0.25	0.25	0.125	1	1	0.25	1	0.25	0.25	0.75	0.125	0.125	0.4375	1
3B.1.2	SNP		3B	68.4	71.7	3.3	14	1	0.285714	1	0.357143	0.5	0.5	0.285714	0.5	0.5	0.5	0.5	1	0.5	0.5	0.5	0.714286	0.714286	0.5	0.285714	0.5	0.5	0.5	0.5	0.5	0.285714	0.285714	0.285714	0.642857	0.285714	0.285714	1	1	0.714286	0.285714	1	0.285714	0.285714	0.642857	0.5	0.5	0.5	1
3B.2	SNP	+	3B	89.4	94.2	4.8	14	1	0.857143	1	0.857143	0.357143	0.5	0.857143	0.5	0.5	1	0.5	0.785714	0.357143	0.357143	0.5	1	0.857143	0.5	0.857143	0.642857	0.5	0.5	0.5	0.214286	0.857143	0.857143	0.357143	0.5	0.857143	0.857143	0.857143	1	0.857143	0.857143	1	0.214286	0.857143	0.857143	0.857143	0.857143	0.5	1
3B.3	DArT	-	3B				3	1	0.333333	1	0.333333	0.333333	0.666667	0.333333	0.666667	0.666667	0.333333	0.5	0.333333	0.333333	0.333333	0.333333	0.666667	0.666667	0.333333	0.333333	0.333333	0.333333	0.5	0.333333	0.333333	0.666667	0.333333	0.666667	0.666667	0.333333	0.333333	0.333333	0.333333	1	0.333333	0.333333	0.333333	0.666667	0.666667	0.666667	0.666667	0.666667	1
4B	DArT	+	4B	15	20.4	5.4	10	1	0	0.888889	0	0.75	0.285714	0	0	0.666667	0	0.222222	0.555556	0.25	0.75	0.777778	0	0.75	0	1	0	0	0	0	0.111111	0.777778	0	0	0	0	0	0	1	0	1	1	1	0	0.75	0	0	0	1
5A	SNP	-	5A				2	1	1	1	1	1	1	0	0	0.5	1	1	1	0	0	0.5	1	0	0	1	0	1	1	1	0	1	1	1	1	1	1	1	1	1	1	1	1	1	1	1	1	1	1
5D.2	SNP	+	5D3cult	8.4	10.6	2.2	3	1	1	1	1	1	0	1	1	1	1	0	1	1	1	1	1	1	0	1	0	0	1	1	1	1	1	1	1	1	1	1	1	1	1	1	0	1	1	1	1	1	1
6A.1	SNP	+	6A	75.5	99	23.5	20	1	0.9	1	0.9	1	0.85	1	0.35	0.35	1	0.85	0.25	1	1	0.35	1	1	0.85	0.4	0.4	0.85	0.3	0.3	0.45	1	0.9	0.9	0.9	0.9	0.75	0.4	0.9	0.9	0.35	1	0.8	1	0.7	0.9	0.9	0.8	1
6A.2	SNP	+	6A	114.5	126.4	11.9	12	1	1	1	1	0	1	0	0.583333	0.583333	1	1	1	0	0	0.583333	1	0	0.0833333	0.5	0.833333	1	1	1	0.666667	1	0.0833333	1	1	1	1	0.583333	0.583333	0	0.583333	0.583333	0	1	1	1	1	0.0833333	0.583333
7A	SNP	+	7A	58.6	63.9	5.3	4	1	1	1	1	1	1	1	1	1	1	0.5	1	0.5	1	1	1	1	1	1	0.5	0.5	1	1	0.5	1	1	1	1	0.5	1	1	1	1	1	1	1	1	1	1	1	1	1
a Map information is based on SNP (Cavanagh et al. 2013) and DArT (Huang et al. 2012)
b Presence (+) and absence (-) of LD block.
[truncated: 23 more columns]

## Sheet: Table_S9
								DH_each
		DH_total						Kinuhime/Kitahonami						Tohoku224/Kitahonami						Shunyou/Kitahonami
Model	Marker	Estimate	Std Error	t Ratio	Prob>|t|			Estimate	Std Error	t Ratio	Prob>|t|			Estimate	Std Error	t Ratio	Prob>|t|			Estimate	Std Error	t Ratio	Prob>|t|
Single	snp2571	-0.264725	0.164485	-1.61	0.1082	ns		-0.153595	0.258278	-0.59	0.553	ns								0.0890417	0.225933	0.39	0.6941	ns
	snp7909	0.355071	0.153891	2.31	0.0215	*		0.692674	0.254593	2.72	0.0073	**		0.41	0.240677	1.7	0.0904	ns		0.220678	0.225267	0.98	0.3288	ns
	snp5325	0.894372	0.150158	5.96	<.0001	***		0.715979	0.252265	2.84	0.0052	**		0.948612	0.234295	4.05	<.0001	***		0.98309	0.213708	4.6	<.0001	***
	snp7510	0.626766	0.152962	4.1	<.0001	***		0.586313	0.254084	2.31	0.0224	*		0.795908	0.237356	3.35	0.001	**		0.647421	0.222383	2.91	0.0041	**
	snp4550	0.756833	0.163946	4.62	<.0001	***		0.0816314	0.258908	0.32	0.753	ns		0.0464179	0.243785	0.19	0.8492	ns
	snp4865	0.226214	0.154938	1.46	0.145	ns		0.407757	0.256188	1.59	0.1136	ns		0.0567843	0.243311	0.23	0.8158	ns		0.189333	0.22881	0.83	0.4093	ns
	snp4180	0.80575	0.15007	5.37	<.0001	***		0.86294	0.248922	3.47	0.0007	***		0.720301	0.236334	3.05	0.0027	**		0.570682	0.221985	2.57	0.0111	*
	snp4017	0.498779	0.153298	3.25	0.0012	**		0.297322	0.258122	1.15	0.2512	ns		0.360471	0.241658	1.49	0.1378	ns		0.762976	0.219806	3.47	0.0007	***
Multiple	snp2571	-0.202739	0.151162	-1.34	0.1805	ns		-0.292817	0.23715	-1.23	0.219	ns								0.0328351	0.221439	0.15	0.8823	ns
	snp7909	0.360607	0.140131	2.57	0.0104	*		0.868907	0.237867	3.65	0.0004	***		0.282906	0.230485	1.23	0.2216	ns		0.113817	0.216661	0.53	0.6002	ns
	snp5325	0.894755	0.182279	4.91	<.0001	***		0.659761	0.285226	2.31	0.0222	*		0.768005	0.313614	2.45	0.0155	*		1.10394	0.281822	3.92	0.0001	***
	snp7510	0.0245714	0.183682	0.13	0.8936	ns		0.120002	0.288735	0.42	0.6783	ns		0.204586	0.316436	0.65	0.5189	ns		-0.040298	0.284148	-0.14	0.8874	ns
	snp4550	0.871453	0.150943	5.77	<.0001	***		0.361152	0.236312	1.53	0.1287	ns		0.250478	0.230231	1.09	0.2783	ns
	snp4865	0.238372	0.139093	1.71	0.0873	ns		0.518041	0.238623	2.17	0.0316	*		0.0383647	0.229979	0.17	0.8677	ns		0.155221	0.207538	0.75	0.4557	ns
	snp4180	0.864032	0.138389	6.24	<.0001	***		1.04234	0.237164	4.4	<.0001	***		0.686373	0.228402	3.01	0.0031	**		0.554699	0.203473	2.73	0.0072	**
	snp4017	0.515393	0.138097	3.73	0.0002	**		0.373693	0.234357	1.59	0.113	ns		0.303876	0.22897	1.33	0.1865	ns		0.91542	0.205442	4.46	<.0001	***
Note: For the regression model, Kitahonami allele of the makers is set as 1, while the other parental allele are set as -1.
