# Supplementary material for: Association Mapping and Validation of QTLs for Flour Yield in the Soft Winter Wheat Variety Kitahonami
Source: PLoS One. 2014 Oct 31;9(10):e111337. doi: 10.1371/journal.pone.0111337 (PMC4215981; doi:10.1371/journal.pone.0111337)
Supplement: File S2 — Datasets. Dataset S1, DArT genotyping data for diversity analyses. Dataset S2, SNP genotyping data for diversity analyses. Dataset S3, Phenotyping data for association mapping. Dataset S4, Genotyping data for association mapping. Dataset S5, Genotype and phenotype data of doubled haploid populations. (ZIP) [file pone.0111337.s005.zip]

Archive with 5 entries (5 files):
- Datasets/Dataset S1.txt
- Datasets/Dataset S2.txt
- Datasets/Dataset S3.txt
- Datasets/Dataset S4.txt
- Datasets/Dataset S5.txt
