# Supplementary material for: Association Mapping and Validation of QTLs for Flour Yield in the Soft Winter Wheat Variety Kitahonami
Source: PLoS One. 2014 Oct 31;9(10):e111337. doi: 10.1371/journal.pone.0111337 (PMC4215981; doi:10.1371/journal.pone.0111337)
Supplement: File S2 — Datasets. Dataset S1, DArT genotyping data for diversity analyses. Dataset S2, SNP genotyping data for diversity analyses. Dataset S3, Phenotyping data for association mapping. Dataset S4, Genotyping data for association mapping. Dataset S5, Genotype and phenotype data of doubled haploid populations. (ZIP) [file pone.0111337.s005.zip › Datasets/Dataset S1.txt]

Acc_no	wPt-4886	wPt-6005	wPt-6400	wPt-8644	wPt-3904	wPt-5181	wPt-9938	wPt-7147	wPt-0767	wPt-3560	wPt-9985	wPt-5077	wPt-3198	tPt-1362	wPt-6993	wPt-6274	wPt-4408	wPt-6754	wPt-8455	wPt-5660	wPt-5367	wPt-2311	wPt-7872	wPt-1906	wPt-4029	wPt-8245	wPt-0769	wPt-1786	wPt-1672	wPt-7215	tPt-1012	wPt-9283	wPt-8320	tPt-5675	wPt-4366	wPt-6370	wPt-0044	wPt-9903	wPt-2057	wPt-1726	wPt-9883	wPt-4728	wPt-8488	wPt-3098	wPt-9508	wPt-2261	wPt-6833	wPt-2744	wPt-0655
1	A	A	A	B	A	A	A	A	A	A	B	B	A	A	A	B	A	B	A	A	B	A	A	B	A	B	B	A	A	?	A	B	B	A	A	A	B	B	B	A	B	A	B	B	B	B	B	A	A
2	A	A	A	B	B	A	A	A	A	A	B	B	A	A	A	B	A	B	A	A	B	A	A	A	A	A	B	B	B	B	A	B	B	A	A	A	B	B	B	A	B	A	B	B	B	B	B	A	B
3	A	B	A	B	A	B	A	B	A	A	B	B	A	A	A	B	A	B	A	A	B	A	?	B	A	A	?	A	A	B	A	B	B	A	A	A	B	B	B	A	B	A	B	B	B	B	B	A	A
4	B	A	A	B	A	?	A	A	A	A	B	B	A	A	A	B	A	B	A	A	B	B	B	A	A	B	B	B	B	?	A	B	B	A	A	A	B	B	B	A	B	A	B	B	B	B	B	A	B
5	A	A	A	B	B	A	A	A	A	A	B	B	A	A	A	B	A	B	A	A	B	A	A	A	A	B	B	A	A	B	A	B	A	A	A	A	A	B	B	A	B	A	A	A	B	B	B	A	A
6	B	A	A	B	B	A	A	A	A	A	B	B	A	A	A	B	A	B	A	A	B	B	B	A	A	?	B	B	B	B	A	B	B	A	A	B	A	B	B	A	B	A	A	A	B	B	B	A	B
7	B	B	A	A	A	B	A	B	A	A	A	A	A	A	A	A	A	A	A	A	B	B	B	A	A	A	A	B	B	?	B	B	B	B	B	A	B	B	B	A	B	A	B	B	B	B	B	A	B
8	A	A	A	B	A	A	A	A	A	A	B	B	A	A	A	B	A	B	A	A	B	B	B	A	A	A	B	A	A	A	A	B	A	A	A	A	A	B	B	A	B	A	A	A	B	B	B	A	A
9	A	A	A	B	A	A	A	A	A	A	B	B	A	A	A	B	A	B	A	A	B	A	A	B	A	?	B	B	B	A	A	B	B	A	A	A	B	B	B	A	B	A	B	B	B	B	B	A	A
10	A	B	A	B	A	B	A	B	A	B	B	B	A	A	A	B	A	B	A	A	B	A	A	A	A	A	?	A	A	B	A	B	A	A	A	A	A	B	B	A	B	A	A	A	B	B	B	A	B
11	A	A	A	B	A	A	A	A	A	B	B	B	A	A	A	B	A	B	A	A	B	A	A	?	A	B	B	A	A	?	A	B	B	A	A	B	A	B	B	A	B	A	A	A	B	B	B	B	B
12	A	A	A	B	B	A	B	A	B	A	B	B	A	A	A	B	B	B	A	B	A	A	?	A	A	B	?	A	A	B	B	B	A	B	B	A	A	B	B	A	B	A	A	A	B	B	B	B	B
13	A	A	A	B	B	A	A	A	A	A	B	B	A	A	A	B	A	B	A	A	B	A	A	A	A	B	B	A	A	B	A	B	B	A	A	B	A	B	B	A	B	A	A	A	B	B	B	B	B
14	A	A	A	B	A	A	A	A	A	A	B	B	A	A	A	B	A	B	A	A	B	A	A	B	A	A	B	B	B	B	A	B	A	A	A	A	A	B	B	A	B	A	A	A	B	B	B	A	A
15	A	A	A	B	A	A	A	A	A	A	B	B	B	A	A	B	A	B	B	A	B	A	A	B	A	A	B	B	B	A	?	B	A	A	A	A	A	B	B	A	B	A	A	A	B	B	B	A	A
16	A	B	A	B	A	B	A	B	A	A	B	B	A	A	A	B	A	B	A	A	B	A	A	A	A	A	?	B	B	B	A	B	B	B	B	B	A	B	B	A	B	A	A	A	B	B	B	A	B
17	A	A	A	B	B	A	A	A	A	A	B	B	A	A	A	B	A	B	A	A	B	A	A	B	A	B	B	B	B	B	A	B	A	A	A	A	A	B	B	A	B	A	A	A	B	B	B	A	A
18	A	A	A	B	A	A	A	A	A	A	B	B	A	A	A	B	A	B	A	A	B	A	A	A	A	B	B	B	B	?	A	B	B	A	A	B	A	B	B	A	B	A	A	A	B	B	B	B	B
19	A	A	A	B	A	A	A	A	A	A	B	B	B	A	A	B	A	B	B	A	B	A	A	B	A	A	B	B	B	A	A	B	B	B	B	A	B	B	B	A	B	A	B	B	B	B	B	A	B
20	A	B	A	B	B	B	A	B	A	A	B	B	A	A	A	B	A	B	A	A	B	A	A	B	A	B	?	A	A	A	A	B	B	B	B	A	B	B	B	B	B	A	B	B	B	B	B	B	B
21	A	A	A	B	B	A	A	A	A	A	B	B	A	A	A	B	A	B	A	A	B	A	?	A	A	B	?	A	A	B	A	B	B	A	A	B	A	B	B	A	B	A	A	A	B	B	B	B	B
22	A	A	A	B	A	A	A	A	A	B	B	B	A	A	A	B	A	B	A	A	B	A	?	A	A	B	?	B	B	A	B	B	B	A	A	B	A	B	B	A	B	A	A	A	B	B	B	A	B
23	A	A	A	B	A	A	A	A	A	B	B	B	A	A	A	B	A	B	A	A	B	A	A	A	A	A	B	B	B	B	A	B	B	A	A	B	A	B	B	B	B	A	A	A	B	B	B	A	B
24	A	A	A	B	B	A	?	A	?	A	B	B	A	A	A	B	?	B	A	?	B	B	B	B	A	B	B	A	A	A	B	B	A	A	A	A	A	B	B	A	B	A	A	A	B	B	B	B	B
25	A	B	A	A	A	B	A	B	A	A	A	A	A	A	A	A	A	A	A	?	B	A	?	B	A	A	A	B	B	B	A	B	B	A	A	A	B	B	B	A	B	A	B	B	B	B	B	A	A
26	A	A	A	B	A	A	A	A	A	A	B	B	A	A	A	B	A	B	A	A	B	A	A	A	A	B	B	A	A	B	A	B	B	A	A	A	B	B	B	A	B	A	B	B	B	B	B	B	B
27	B	A	A	B	A	A	B	A	B	A	B	B	B	A	A	B	B	B	B	B	B	A	A	A	?	?	B	B	B	?	B	B	B	A	A	A	A	B	A	A	B	A	A	A	A	B	B	B	A
28	A	A	A	B	B	A	A	A	A	A	B	B	A	A	A	B	A	B	A	A	B	A	A	A	A	B	B	B	B	B	A	B	B	A	A	A	B	B	B	A	B	A	B	B	B	B	B	A	B
29	A	A	A	B	A	A	A	A	A	B	B	B	A	A	A	B	A	B	A	A	B	A	A	A	A	?	B	B	B	B	A	B	B	A	A	A	B	B	B	A	B	A	B	B	B	B	B	A	B
30	A	A	A	B	A	A	A	A	A	B	B	B	A	A	A	B	A	B	A	A	B	A	A	A	A	A	?	B	B	?	A	B	B	A	A	A	B	B	B	A	B	A	B	B	B	B	B	B	A
31	A	A	A	B	A	A	A	A	A	A	B	B	A	A	A	B	A	B	A	A	B	A	A	B	A	B	B	A	A	B	A	B	B	A	A	A	B	B	B	A	B	A	B	B	B	B	B	A	B
32	A	A	A	B	B	A	A	A	A	B	B	B	A	A	A	B	A	B	A	A	B	A	A	A	A	B	B	B	B	B	A	B	A	A	A	A	A	B	B	A	B	A	A	A	B	B	B	A	B
33	B	A	A	B	B	A	A	A	A	B	B	B	A	A	A	B	A	B	A	A	B	?	A	A	A	A	?	A	A	B	A	B	A	A	A	A	A	B	B	A	B	A	A	A	B	B	B	A	A
34	A	A	A	B	A	A	A	A	A	A	B	B	A	A	A	B	A	B	A	A	B	B	B	B	A	B	B	B	B	B	A	B	B	B	B	A	A	B	B	A	B	A	A	A	B	B	B	A	A
35	A	A	A	B	A	A	A	A	A	B	B	B	A	A	A	B	A	B	A	A	B	A	A	A	A	B	B	A	A	?	?	B	A	A	A	A	A	B	B	A	B	A	A	A	B	B	B	A	B
36	A	A	A	B	A	A	A	A	A	A	B	B	A	A	A	B	A	B	A	A	B	A	A	B	A	A	B	B	B	B	A	B	A	A	A	A	B	B	B	A	B	A	B	B	B	B	B	B	B
37	A	A	A	B	A	A	A	A	A	A	B	B	A	A	A	B	A	B	A	A	B	A	A	B	A	B	B	A	A	B	A	B	B	A	A	A	A	B	B	A	B	A	A	A	B	B	B	A	A
38	B	A	A	B	A	A	A	A	A	A	B	B	A	A	A	B	A	B	A	A	B	B	B	A	A	B	B	B	B	?	A	B	A	A	A	A	B	B	B	B	B	A	B	B	B	B	B	A	A
39	A	A	A	B	A	A	A	A	A	B	B	B	A	A	A	B	A	B	A	A	B	A	A	?	A	B	B	B	B	B	A	B	A	A	A	A	A	B	B	A	B	A	A	A	B	B	B	A	B
40	A	A	A	B	B	A	A	A	A	A	B	B	A	A	A	B	A	B	A	A	B	A	A	A	A	B	B	B	B	B	?	B	B	A	A	A	B	B	B	A	B	A	B	B	B	B	B	A	B
41	A	A	A	B	B	A	A	A	A	A	B	B	B	A	A	B	A	?	A	A	B	A	A	A	A	A	?	A	A	B	A	B	B	A	A	B	A	B	B	A	B	A	A	A	B	B	B	A	B
42	A	B	A	B	A	B	A	B	A	A	B	B	A	A	A	B	A	B	A	A	B	A	A	B	A	A	?	A	A	B	A	B	B	A	A	A	B	B	B	A	B	A	B	B	B	B	B	A	B
43	A	A	A	B	A	A	A	A	A	B	B	B	A	A	A	B	A	B	A	A	B	?	A	B	A	B	B	B	B	A	A	B	B	A	A	A	B	B	B	A	B	A	B	B	B	B	B	A	A
44	B	B	A	A	A	B	A	B	A	A	A	A	A	A	A	A	A	A	A	?	B	B	B	A	A	A	A	B	B	B	B	B	B	B	B	A	A	B	B	A	B	A	A	A	B	B	B	A	A
45	A	B	A	A	B	B	A	B	A	A	A	A	A	A	A	A	A	A	A	A	B	B	B	B	A	A	A	B	B	A	B	A	A	A	A	A	A	A	A	A	A	A	A	A	A	A	A	A	A
46	A	A	A	B	B	A	B	A	B	A	B	B	?	A	A	B	B	B	B	B	A	A	A	A	?	A	B	B	B	B	B	B	B	A	A	A	A	B	B	A	B	A	A	A	B	B	B	A	A
47	A	A	A	B	A	A	A	A	A	B	B	B	A	A	A	B	A	B	A	A	B	A	A	B	A	A	B	B	B	B	A	B	B	B	B	B	A	B	B	A	B	A	A	A	B	B	B	A	B
48	A	A	A	B	B	A	A	A	A	A	B	B	A	A	A	B	A	B	A	A	B	A	A	A	A	B	B	B	B	B	A	B	B	A	A	A	B	B	B	A	B	A	B	B	B	B	B	A	B
49	A	A	A	B	B	A	A	A	A	B	B	B	B	A	A	B	A	B	A	A	B	A	A	A	A	A	?	B	B	B	?	B	B	A	A	A	B	B	B	A	B	A	B	B	B	B	B	A	A
50	A	A	A	B	B	A	A	A	A	A	B	B	B	A	A	B	A	B	A	A	B	A	A	B	A	A	B	A	A	B	A	B	B	B	B	A	B	B	B	A	B	A	B	B	B	B	B	A	B
51	B	A	A	B	B	A	A	A	A	B	B	B	A	A	A	B	A	B	A	A	B	A	A	A	A	B	?	B	B	B	A	B	B	A	A	A	B	B	B	A	B	A	B	B	B	B	B	A	A
52	A	A	A	B	A	A	A	A	A	B	B	B	A	A	A	B	A	B	A	A	B	A	A	A	A	B	B	B	B	?	A	B	B	A	A	A	A	B	B	A	B	A	A	A	B	B	B	A	A
53	A	A	A	B	B	A	A	A	A	A	B	B	A	A	A	B	A	B	A	A	B	A	A	B	A	?	B	?	B	A	A	A	A	A	A	A	A	A	A	A	A	A	A	A	A	A	A	A	A
54	A	A	A	B	B	A	A	A	A	A	B	B	B	A	A	B	A	B	A	A	B	?	A	B	A	B	B	A	A	?	A	B	A	A	A	A	A	B	B	B	B	A	A	A	B	B	B	B	A
55	A	A	A	B	A	A	A	A	A	A	B	B	A	A	A	B	A	B	A	A	B	A	A	B	A	A	B	?	A	B	A	B	A	A	A	A	A	B	B	A	B	A	A	A	A	B	B	B	A
56	A	A	A	B	B	A	B	A	B	A	B	B	B	A	A	B	B	B	B	B	B	A	A	B	?	B	B	A	A	?	B	B	B	A	A	A	A	B	A	A	B	A	A	A	A	B	B	A	A
57	A	B	A	A	B	B	B	B	B	A	A	A	A	A	A	A	?	A	A	B	B	A	A	B	A	B	A	B	B	?	B	B	B	A	A	A	B	B	B	A	B	A	B	B	B	B	B	A	A
58	A	A	A	B	A	A	A	A	A	B	B	B	B	A	A	B	A	B	A	A	B	A	A	A	A	B	B	A	A	A	B	B	B	B	B	A	A	B	B	A	B	A	A	A	B	B	B	B	B
59	A	A	A	B	B	A	B	A	B	A	B	B	B	A	A	B	B	B	B	B	B	A	A	B	?	B	B	A	A	B	B	B	A	A	A	A	A	B	B	B	B	A	A	A	B	B	B	B	A
60	A	A	A	B	B	A	B	A	B	B	B	B	B	A	A	B	B	B	A	B	B	B	B	B	A	B	B	A	A	A	A	B	B	B	B	A	B	B	B	B	B	A	B	B	B	B	B	A	B
61	B	A	A	B	A	A	A	A	A	A	B	B	A	A	A	B	A	B	A	A	B	A	A	A	A	B	B	B	B	B	B	B	B	A	A	A	B	B	B	A	B	A	B	B	B	B	B	A	A
62	A	B	A	B	A	B	A	B	A	A	B	B	A	A	A	B	A	B	A	A	B	A	A	B	A	?	B	B	?	A	A	B	B	A	A	A	B	B	B	A	B	A	B	B	B	B	B	B	B
63	A	A	A	B	B	A	A	A	A	A	B	B	A	A	A	B	A	B	A	A	B	A	A	B	A	B	B	B	B	B	A	B	A	A	A	A	B	B	B	A	B	A	B	B	B	B	B	B	A
64	A	A	A	B	B	A	B	A	B	B	B	B	B	A	A	B	B	B	A	B	B	B	B	A	A	B	B	A	A	B	A	B	A	B	B	A	B	B	B	B	B	A	B	B	B	B	B	A	B
65	A	B	A	A	B	B	A	B	A	A	A	A	A	A	A	A	A	A	A	A	B	A	A	B	A	A	A	B	B	B	A	B	B	A	A	A	B	B	B	A	B	A	B	B	B	B	B	B	B
66	A	A	A	B	B	A	B	A	B	A	B	B	A	A	A	B	B	B	B	B	B	A	A	B	B	B	B	A	A	B	A	B	A	A	A	A	B	B	B	B	B	A	B	B	B	B	B	A	A
67	A	A	A	B	B	A	B	A	B	A	B	B	A	A	A	B	B	B	B	B	B	A	A	B	B	B	B	B	B	B	A	B	A	A	A	A	B	B	B	B	B	A	B	B	B	B	B	B	A
68	A	B	A	A	B	B	B	B	B	A	A	A	B	A	A	A	B	A	B	B	B	A	A	B	?	B	A	B	B	A	A	B	A	A	A	A	A	B	B	B	B	A	A	A	B	B	B	A	B
69	A	A	A	B	B	A	B	A	B	A	B	B	A	A	A	B	B	B	B	B	B	A	A	B	B	B	B	B	B	B	A	B	A	A	A	A	B	B	B	B	B	A	B	B	B	B	B	A	A
70	A	B	A	A	B	B	A	B	A	A	A	A	B	A	A	A	A	A	A	A	B	A	A	B	A	B	A	B	B	A	A	B	A	A	A	A	B	B	B	B	B	A	B	B	B	B	B	A	A
71	A	B	A	A	B	B	A	B	A	A	A	A	A	A	A	A	A	A	A	A	B	A	A	B	A	A	A	B	B	A	A	B	B	A	A	A	B	B	B	A	B	A	B	B	B	B	B	B	B
72	A	B	A	A	B	B	A	B	A	A	A	A	A	A	A	A	A	A	A	A	B	A	A	A	A	B	A	B	B	B	A	B	A	A	A	A	B	B	B	B	B	A	B	B	B	B	B	A	A
73	A	A	A	B	B	A	B	A	B	A	B	B	A	A	A	B	B	B	A	B	B	A	A	B	A	B	B	A	A	B	A	B	A	A	A	A	B	B	B	B	B	A	B	B	B	B	B	A	A
74	A	A	A	B	B	A	A	A	A	B	B	B	A	A	A	B	A	B	B	A	B	B	B	A	B	B	B	A	A	A	A	B	A	A	A	A	B	B	B	A	B	A	B	B	B	B	B	B	A
75	A	B	A	A	B	B	B	B	B	B	A	A	A	A	A	A	B	A	A	B	B	B	B	B	A	A	A	B	B	A	A	B	B	B	B	A	A	B	B	A	B	A	A	A	B	B	B	B	B
76	A	A	A	B	B	A	B	A	B	A	B	B	A	A	A	B	B	B	A	B	B	A	A	B	A	B	B	B	B	B	A	B	A	B	B	A	B	B	B	A	B	A	B	B	B	B	B	B	B
77	A	A	A	B	B	A	B	A	B	A	B	B	A	A	A	B	B	B	B	B	B	A	A	B	B	B	B	B	B	B	A	B	A	A	A	A	B	B	B	B	B	A	B	B	B	B	B	A	A
78	A	A	A	B	A	A	A	A	A	B	B	B	A	A	A	B	A	B	A	A	B	A	A	A	A	B	B	B	B	B	A	B	B	B	B	A	B	B	B	A	B	A	B	B	B	B	B	B	B
79	A	A	A	B	B	A	A	A	A	A	B	B	A	A	A	B	A	B	A	A	B	A	A	B	A	A	B	B	B	B	A	B	B	B	B	A	B	B	B	B	B	A	B	B	B	B	B	A	B
80	A	A	A	B	A	A	A	A	A	A	B	B	A	A	A	B	A	B	B	A	B	A	A	B	B	B	B	A	A	?	A	B	B	B	B	A	A	B	B	B	B	A	A	A	B	B	B	A	B
81	A	A	A	B	B	A	A	A	A	A	B	B	A	A	A	B	A	B	A	A	B	A	A	B	A	A	B	A	A	B	A	B	A	A	A	A	B	B	B	B	B	A	B	B	B	B	B	A	A
82	A	B	A	A	B	B	A	B	A	B	A	A	A	A	A	A	A	A	A	A	B	B	B	B	A	A	A	B	B	A	A	B	B	A	A	A	B	B	B	A	B	A	B	B	B	B	B	B	B
83	A	A	A	B	B	A	A	A	A	A	B	B	A	A	A	B	A	B	A	A	B	A	A	B	A	B	B	B	B	B	A	B	A	A	A	A	B	B	B	A	B	A	B	B	B	B	B	B	A
84	B	B	A	A	B	B	A	B	A	A	A	A	A	A	A	A	A	A	B	A	B	A	A	B	?	A	A	B	B	A	A	B	B	A	A	A	B	B	B	A	B	A	B	B	B	B	B	B	B
85	A	B	A	A	B	B	B	B	B	B	A	A	B	A	A	A	B	A	A	B	B	B	B	A	A	B	A	B	B	A	A	B	B	B	B	A	B	B	B	B	B	A	B	B	B	B	B	A	B
86	A	A	A	B	B	A	B	A	B	A	B	B	B	A	A	B	B	B	A	B	B	A	A	A	A	B	B	B	B	B	A	B	B	A	A	B	A	B	B	B	B	A	A	A	B	B	B	A	A
87	A	A	A	B	B	A	A	A	A	B	B	B	A	A	A	B	A	B	A	A	B	B	B	A	A	B	B	B	B	B	A	B	A	B	B	A	A	B	B	A	B	A	A	A	B	B	B	A	B
88	A	B	A	A	B	B	A	B	A	A	A	A	A	A	A	A	A	A	A	A	B	A	A	B	A	B	A	B	B	A	A	B	A	B	B	A	B	B	B	B	B	A	B	B	B	B	B	A	B
89	A	A	A	B	A	A	A	A	A	B	B	B	A	A	A	B	A	B	A	A	B	A	A	A	A	A	B	B	B	A	A	B	B	A	A	A	B	B	B	B	B	A	B	B	B	B	B	A	A
90	A	A	A	B	A	A	A	A	A	B	B	B	A	A	A	B	A	B	A	A	B	A	A	A	A	A	B	B	B	B	A	B	A	B	B	A	A	B	B	B	B	A	A	A	B	B	B	A	B
91	A	B	A	A	B	B	B	B	B	A	A	A	B	A	A	A	B	A	B	B	B	A	A	A	B	A	A	B	B	B	A	B	A	A	A	A	A	B	B	B	B	A	A	A	B	B	B	B	A
92	A	A	A	B	B	A	A	A	A	B	B	B	A	A	A	B	A	B	A	A	B	A	A	B	A	B	B	A	A	B	A	B	B	A	A	B	A	B	B	A	B	A	A	A	B	B	B	B	B
93	A	B	A	A	B	B	A	B	A	A	A	A	B	A	A	A	A	A	A	A	B	A	A	A	A	A	A	B	B	A	A	B	B	A	A	A	B	B	B	A	B	A	B	B	B	B	B	B	B
94	A	A	A	B	A	A	B	A	B	A	B	B	B	A	A	B	B	B	A	B	B	A	A	A	A	B	B	B	B	B	A	B	B	A	A	B	A	B	B	A	B	A	A	A	B	B	B	B	A
95	A	B	A	A	B	B	A	B	A	A	A	A	A	A	A	A	A	A	A	A	B	A	A	B	A	A	A	B	?	A	A	B	A	A	A	A	B	B	B	B	B	A	B	B	B	B	B	A	A
96	B	B	A	A	A	B	A	B	A	A	A	A	A	A	A	A	A	A	A	A	B	B	B	A	A	A	A	B	?	B	B	B	B	B	B	A	B	B	B	A	B	A	B	B	B	B	B	A	B
97	A	A	A	B	B	A	A	A	A	?	B	B	A	A	A	B	A	B	A	A	B	A	?	A	A	B	B	B	B	B	A	B	A	A	A	B	B	B	B	A	B	A	B	B	B	B	B	A	B
98	B	A	A	B	B	A	B	A	B	A	B	B	A	A	A	B	B	B	A	B	B	A	A	A	A	B	B	A	A	B	A	B	B	A	A	A	B	B	B	A	B	A	B	B	B	B	B	B	B
99	A	A	A	B	A	A	B	A	B	A	B	B	A	A	A	B	B	B	A	B	B	A	A	A	A	B	B	A	A	?	A	B	A	A	A	A	B	B	B	B	B	A	B	B	B	B	B	A	A
100	A	B	A	A	B	B	A	B	A	A	A	A	B	A	A	A	A	A	A	A	B	A	A	A	A	B	A	B	B	A	A	B	A	A	A	A	B	B	B	A	B	A	B	B	B	B	B	A	B
101	A	A	A	B	A	A	A	A	A	B	B	B	A	A	A	B	A	B	A	A	B	A	A	A	A	B	B	A	A	B	A	B	B	A	A	B	A	B	B	A	B	A	A	A	B	B	B	B	B
102	A	A	A	B	B	A	B	A	B	A	B	B	B	A	A	B	B	B	B	B	B	A	A	B	B	B	B	A	A	?	A	B	B	B	B	A	A	B	B	A	B	A	A	A	B	B	B	B	B
103	A	B	A	A	B	B	A	B	A	A	A	A	A	A	A	A	A	A	B	A	B	A	A	B	?	A	A	B	B	A	A	B	B	A	A	A	B	B	B	A	B	A	B	B	B	B	B	B	A
104	A	B	A	A	A	B	A	B	A	A	A	A	B	A	A	A	A	A	A	A	B	A	A	A	A	B	A	B	B	A	A	B	A	A	A	A	B	B	B	A	B	A	B	B	B	B	B	A	B
105	A	A	A	B	B	A	A	A	A	B	B	B	A	A	A	B	A	B	A	A	B	A	A	A	A	B	B	B	B	B	A	B	B	A	A	A	A	B	B	A	B	A	A	A	B	B	B	A	B
106	A	A	A	B	B	A	A	A	A	A	B	B	A	A	A	B	A	B	A	A	B	A	A	B	A	B	B	A	A	B	A	B	A	B	B	A	B	B	B	A	B	A	B	B	B	B	B	A	A
107	A	A	A	B	A	A	A	A	A	B	B	B	A	A	A	B	A	B	A	A	B	A	A	?	A	B	B	A	A	?	A	B	B	B	B	A	A	B	B	A	B	A	A	A	B	B	B	B	B
108	A	B	A	A	B	B	B	B	B	A	A	A	A	A	A	A	B	A	A	B	B	B	B	A	A	A	A	B	B	B	A	B	B	B	B	A	B	B	B	A	B	A	B	B	B	B	B	B	B
109	A	A	A	B	A	A	A	A	A	B	B	B	A	A	A	B	A	B	A	A	B	A	A	A	A	A	B	B	B	B	A	B	B	B	B	B	A	B	B	B	B	A	A	A	B	B	B	A	B
110	A	A	A	B	A	A	A	A	A	B	B	B	A	A	A	B	A	?	A	A	B	A	A	A	A	A	?	B	B	B	A	B	B	B	B	A	B	B	B	B	B	A	B	B	B	B	B	A	B
111	A	A	A	B	B	A	A	A	A	A	B	B	A	A	A	B	A	B	A	A	A	B	B	A	A	A	B	A	A	B	B	B	A	A	A	A	B	B	B	B	B	A	B	B	B	B	B	A	A
112	A	A	A	B	B	A	A	A	A	A	B	B	A	A	A	B	A	B	A	A	B	A	A	B	A	B	B	A	A	?	?	B	A	A	A	A	B	B	B	A	B	A	B	B	B	B	B	A	A
113	A	A	A	B	A	A	B	A	B	A	B	B	A	A	A	B	B	B	A	B	B	A	A	B	A	A	B	A	A	B	B	B	A	A	A	A	A	B	B	A	B	A	A	A	B	B	B	A	A
114	A	A	A	B	A	A	A	A	A	A	B	B	A	A	A	B	A	B	A	A	A	B	B	A	A	A	?	A	A	B	B	B	B	A	A	B	B	B	B	B	B	A	B	B	B	B	B	B	A
115	A	A	A	B	A	A	A	A	A	A	B	B	A	A	A	B	A	B	A	A	B	A	A	?	A	B	B	B	B	B	A	A	A	A	A	A	A	A	A	A	A	A	A	A	A	A	A	A	A
116	A	A	A	B	A	A	A	A	A	A	B	B	A	A	A	B	A	B	A	A	B	A	?	A	A	B	B	A	A	A	A	B	B	B	B	A	A	B	B	A	B	A	A	A	B	B	B	B	B
117	A	A	A	B	A	A	A	A	A	A	B	B	B	A	A	B	A	B	A	A	B	A	A	B	A	A	B	A	A	B	A	B	A	A	A	A	B	B	A	B	B	A	B	B	B	B	B	A	A
118	A	A	A	B	A	A	B	A	B	B	B	B	A	A	A	B	B	B	A	B	B	A	A	A	A	B	B	B	B	B	A	B	B	B	B	A	B	B	B	A	B	A	B	B	B	B	B	B	B
119	A	A	A	B	A	A	B	A	B	B	B	B	A	A	A	B	B	B	A	B	B	A	A	?	A	B	B	B	B	?	A	B	B	A	A	B	A	B	B	A	B	A	A	A	B	B	B	B	A
120	A	A	A	B	B	A	A	A	A	A	B	B	A	A	A	B	A	B	A	A	B	A	A	?	A	B	?	B	B	A	A	B	B	A	A	A	A	B	B	A	B	A	A	A	B	B	B	B	B
121	A	B	A	A	B	B	B	B	B	A	A	A	A	A	A	A	B	A	A	B	B	B	B	A	A	A	A	B	B	B	B	B	B	B	B	A	B	B	B	A	B	A	B	B	B	B	B	A	B
122	A	A	A	B	B	A	B	A	B	B	B	B	A	A	A	B	B	B	A	B	B	B	B	A	A	B	B	B	B	?	A	B	A	A	A	A	B	B	B	B	B	A	B	B	B	B	B	A	A
123	A	A	A	B	B	A	A	A	A	A	B	B	A	A	A	B	A	B	A	A	A	A	A	B	A	B	B	A	A	B	B	B	B	A	A	A	A	B	B	A	B	A	A	A	B	B	B	A	B
124	A	B	A	B	B	B	A	B	A	A	B	B	B	A	A	B	A	B	B	A	A	B	B	B	?	A	B	A	A	B	B	B	B	A	A	B	A	B	B	A	B	A	A	A	B	B	B	A	B
125	A	A	A	B	B	A	A	A	A	A	B	B	B	A	A	B	A	B	A	A	B	A	A	A	A	B	B	A	A	B	B	B	A	A	A	A	A	B	B	A	B	A	A	A	B	B	B	A	A
126	A	B	A	B	A	B	B	B	B	A	B	B	B	A	A	B	B	B	A	B	B	A	A	B	A	A	A	A	A	A	B	B	B	A	A	B	A	B	B	A	B	A	A	A	B	B	B	A	A
127	A	A	A	B	A	A	B	A	B	A	B	B	B	A	A	B	B	B	A	B	A	A	A	B	A	B	B	A	A	B	B	A	B	A	A	A	B	B	B	B	B	A	B	B	B	B	A	B	A
128	A	A	A	B	B	A	B	A	B	B	B	B	A	A	A	B	B	B	A	B	B	B	B	A	A	B	B	B	B	B	A	B	A	B	B	A	B	B	B	B	B	A	B	B	B	B	B	A	B
129	A	A	A	A	B	A	B	A	B	A	A	A	B	A	A	A	B	A	B	B	B	A	A	A	?	B	A	B	B	?	A	B	B	A	A	A	B	B	B	B	B	A	B	B	B	B	B	A	A
130	A	A	A	B	A	B	A	B	A	A	B	B	A	A	A	B	A	B	A	A	B	A	A	B	A	A	?	A	A	B	A	B	A	A	A	B	A	B	B	A	B	B	A	A	B	B	B	A	A
131	A	B	A	A	B	B	A	B	A	A	A	A	A	A	A	A	A	A	B	A	B	A	A	B	B	B	A	B	B	A	A	B	A	A	A	A	B	B	B	B	B	A	B	B	B	B	B	A	A
132	A	A	A	B	A	A	A	A	A	A	B	B	B	A	A	B	A	B	A	A	B	A	A	A	A	B	B	A	A	A	A	B	A	A	A	A	B	B	B	A	B	A	B	B	B	B	B	A	B
133	A	A	A	B	A	A	A	A	A	A	B	B	B	A	A	B	A	B	A	A	B	A	A	A	A	B	B	A	A	?	A	B	B	B	B	B	A	B	B	A	B	A	A	A	B	B	B	A	B
134	A	A	A	B	B	A	A	A	A	A	B	B	A	A	A	B	A	B	A	A	B	B	B	B	A	B	B	A	A	B	A	B	B	B	B	A	B	B	B	A	B	A	B	B	B	B	B	A	B
135	A	A	A	B	B	A	A	A	A	A	B	B	A	A	A	B	A	B	A	A	B	A	A	B	A	B	B	A	A	B	A	B	B	A	A	A	B	B	B	A	B	A	B	B	B	B	B	A	B
136	A	A	A	B	B	A	A	A	A	A	B	B	B	A	A	B	A	B	A	A	B	A	A	B	A	B	B	B	B	B	A	B	A	B	B	A	B	B	B	A	B	A	B	B	B	B	B	A	A
137	A	A	A	B	B	A	A	A	A	A	B	B	A	A	A	B	A	B	A	A	B	A	A	A	A	B	B	B	B	B	A	B	A	A	A	A	A	B	B	A	B	A	A	A	B	B	B	A	B
138	A	A	A	B	A	A	A	A	A	A	B	B	A	A	A	B	A	B	A	A	B	A	A	B	A	B	B	A	A	?	A	B	B	A	A	A	B	B	B	A	B	A	B	B	B	B	B	A	A
139	A	A	A	B	A	A	A	A	A	A	B	B	A	A	A	B	A	B	A	A	B	A	A	B	A	B	B	B	B	A	A	B	B	A	A	A	B	B	B	A	B	A	B	B	B	B	B	A	A
140	B	A	A	B	A	A	A	A	A	A	B	B	A	A	A	B	A	B	A	A	B	B	B	A	A	B	B	B	B	B	A	B	A	A	A	A	B	B	B	A	B	A	B	B	B	B	B	A	A
141	A	B	A	A	B	B	B	B	B	A	A	A	A	A	A	A	B	A	B	B	B	A	A	B	B	B	A	B	B	A	A	B	A	A	A	A	B	B	B	B	B	A	B	B	B	B	B	A	A
142	A	B	A	A	B	B	A	B	A	A	A	A	A	A	A	A	A	A	B	A	B	A	A	B	B	B	A	B	B	A	A	B	A	A	A	A	B	B	B	B	B	A	B	B	B	B	B	A	A
143	B	B	A	A	A	B	A	B	A	A	A	A	A	A	A	A	A	A	A	A	B	B	B	A	A	A	A	B	B	B	B	B	B	B	B	A	B	B	B	A	B	A	B	B	B	B	B	A	B
144	A	A	A	B	B	A	B	A	B	A	B	B	A	A	A	B	B	B	A	B	B	B	B	A	A	B	B	B	B	B	A	B	B	B	B	A	A	B	B	A	B	A	A	A	B	B	B	A	B
145	A	A	A	B	B	A	B	A	B	A	B	B	A	A	A	B	B	B	A	B	B	B	B	A	A	B	B	B	B	B	A	B	B	A	A	A	B	B	B	A	B	A	B	?	B	B	B	B	A
146	A	A	A	B	A	A	B	A	B	B	B	B	B	A	A	B	B	B	A	B	B	A	A	A	A	B	B	B	B	A	A	B	B	B	B	B	A	B	B	A	B	A	A	A	B	B	B	A	B
147	B	A	A	B	A	A	A	A	A	A	B	B	A	A	A	B	A	B	A	A	B	A	A	A	A	B	B	B	B	B	A	B	B	A	A	A	A	B	B	A	B	A	A	A	B	B	B	B	A
148	A	A	A	B	A	A	B	A	B	A	B	B	B	A	A	B	B	B	A	B	B	A	A	A	A	B	B	B	B	B	A	B	B	A	A	B	A	B	B	A	B	A	A	A	B	B	B	B	A
149	A	A	A	B	B	A	A	A	A	B	B	B	A	A	A	B	A	B	A	A	?	?	A	A	A	A	B	B	B	A	?	B	B	B	B	A	B	B	B	A	B	A	B	B	B	B	B	A	B
150	A	A	A	B	B	A	A	A	A	B	B	B	A	A	A	B	A	B	A	A	B	A	A	A	A	A	B	A	A	A	A	B	B	A	A	A	B	B	B	A	B	A	B	B	B	B	B	B	B
151	A	A	A	B	B	A	A	A	A	A	B	B	B	A	A	B	A	B	A	A	B	A	A	B	A	B	B	B	B	?	A	B	B	A	A	B	A	B	B	B	B	A	A	A	B	B	B	A	A
[truncated: 3,213 more columns]
