# Supplementary material for: Association Mapping and Validation of QTLs for Flour Yield in the Soft Winter Wheat Variety Kitahonami
Source: PLoS One. 2014 Oct 31;9(10):e111337. doi: 10.1371/journal.pone.0111337 (PMC4215981; doi:10.1371/journal.pone.0111337)
Supplement: File S2 — Datasets. Dataset S1, DArT genotyping data for diversity analyses. Dataset S2, SNP genotyping data for diversity analyses. Dataset S3, Phenotyping data for association mapping. Dataset S4, Genotyping data for association mapping. Dataset S5, Genotype and phenotype data of doubled haploid populations. (ZIP) [file pone.0111337.s005.zip › Datasets/Dataset S2.txt]

Acc_no	snp1	snp2	snp4	snp5	snp6	snp7	snp8	snp10	snp11	snp12	snp14	snp15	snp16	snp17	snp19	snp20	snp22	snp23	snp24	snp25	snp26	snp27	snp28	snp29	snp30	snp32	snp33	snp34	snp35	snp38	snp39	snp42	snp44	snp45	snp46	snp47	snp48	snp49	snp50	snp51	snp52	snp53	snp54	snp55	snp56	snp57	snp58	snp59	snp60
1	A	A	B	B	A	B	A	B	B	A	A	A	A	B	B	B	B	A	B	A	B	B	B	A	A	B	B	A	B	A	A	A	B	B	A	B	B	B	B	?	B	A	B	A	A	A	B	A	B
2	A	A	B	B	A	B	A	B	B	A	A	A	B	B	B	B	B	A	B	A	B	B	B	A	A	B	B	A	B	A	A	A	B	B	A	B	B	B	B	?	B	A	B	A	B	A	A	A	B
3	A	A	B	B	A	B	A	B	B	A	A	A	A	B	A	A	B	A	B	A	B	A	B	A	A	B	B	A	B	A	A	A	B	B	A	B	B	B	B	?	B	A	B	A	A	B	B	A	B
4	A	A	B	B	A	B	A	B	B	B	A	A	B	B	B	B	B	A	B	A	B	B	B	A	A	B	B	A	B	A	A	B	B	B	A	B	B	B	B	A	A	A	B	A	A	A	A	A	B
5	A	A	B	B	A	B	A	B	B	A	A	A	B	B	B	B	B	A	B	A	B	B	B	A	A	B	B	A	B	B	A	A	B	B	A	B	B	B	B	?	B	A	B	A	B	B	A	A	B
6	A	A	B	B	A	B	A	B	A	A	A	B	B	B	B	B	B	A	B	A	A	B	B	B	A	A	A	A	B	A	A	B	A	B	A	B	B	B	B	?	B	A	B	A	A	A	A	A	B
7	A	A	B	B	A	B	A	B	B	B	A	A	B	B	B	B	B	A	B	A	B	B	B	A	A	A	A	A	B	B	A	B	B	B	A	B	B	B	B	?	A	A	B	A	A	B	A	A	B
8	A	A	B	B	A	B	A	A	B	B	A	A	B	B	A	A	A	B	B	A	B	B	B	A	A	B	B	A	B	A	A	A	B	B	A	B	B	B	B	A	B	A	B	A	A	B	A	A	B
9	A	A	B	B	A	B	A	A	B	B	?	A	A	B	A	A	A	B	B	A	B	B	B	A	A	A	A	A	B	A	A	A	B	B	A	B	B	B	B	?	A	A	B	B	A	B	B	A	B
10	A	A	B	B	A	B	A	B	B	A	B	A	B	B	A	A	B	A	B	A	B	A	B	A	A	B	B	A	B	A	A	B	B	B	A	B	B	B	B	?	A	A	B	A	A	B	B	A	B
11	A	A	B	B	A	B	A	B	B	A	A	B	B	B	B	B	B	A	B	A	B	B	B	A	A	B	B	A	B	A	A	A	B	B	A	B	B	B	B	?	B	A	B	A	A	A	A	A	B
12	A	A	B	B	A	B	A	B	B	A	A	B	B	B	B	B	A	B	B	A	B	A	A	A	A	A	A	A	B	A	A	A	B	B	A	B	B	B	B	A	B	A	B	B	A	B	A	A	B
13	A	A	B	B	A	B	A	B	B	A	A	B	B	B	B	B	B	A	B	A	B	A	B	A	A	B	B	A	B	B	A	A	A	B	A	B	B	B	B	?	B	A	B	A	A	A	A	A	B
14	A	A	B	B	A	B	A	B	B	B	A	A	B	B	B	B	A	B	B	A	B	B	B	A	A	A	A	A	B	B	A	A	B	B	A	B	B	B	B	A	B	A	B	A	A	A	B	A	B
15	A	A	B	B	A	B	A	A	B	B	A	A	B	B	A	A	A	B	B	A	B	B	B	A	A	A	A	A	B	A	A	A	B	B	A	B	B	B	B	A	B	A	B	A	A	A	B	A	B
16	A	A	B	B	A	B	A	B	B	A	A	A	B	B	B	B	B	A	B	A	B	A	B	A	A	A	A	A	B	A	A	B	B	B	A	B	B	B	B	A	A	A	A	B	A	B	B	A	B
17	A	A	?	B	A	B	A	B	B	B	A	A	B	B	B	B	B	A	B	A	B	A	B	A	A	A	A	A	B	B	A	B	B	B	A	B	B	B	B	?	A	A	B	A	A	A	A	A	B
18	A	A	B	B	A	B	A	B	B	A	A	B	B	B	B	B	A	B	B	A	B	B	B	A	A	B	B	A	B	B	A	A	A	B	A	B	B	B	B	?	B	A	B	A	A	A	A	A	B
19	A	A	B	B	A	B	A	B	B	B	B	B	B	B	B	B	B	A	B	A	B	B	B	A	A	A	A	A	B	A	B	A	B	B	A	B	B	B	B	A	A	A	B	A	A	B	A	A	B
20	A	A	B	B	A	B	A	B	B	B	A	A	B	B	A	A	A	B	B	A	B	B	A	A	A	B	B	A	B	A	A	A	B	B	B	B	B	B	B	A	A	A	B	B	A	A	A	A	A
21	A	A	B	B	A	B	A	B	B	A	A	B	B	B	B	B	A	B	B	A	B	A	B	A	A	B	B	A	B	A	A	A	A	B	A	B	B	B	B	?	B	A	A	A	A	A	A	A	B
22	A	A	B	B	A	B	A	B	B	A	A	B	B	B	A	A	A	B	B	A	B	B	A	A	A	B	B	A	B	A	A	B	B	B	A	B	B	B	B	B	B	A	A	B	A	B	B	A	B
23	A	A	B	B	A	B	A	B	B	A	A	B	B	B	A	A	A	B	B	A	B	B	A	A	A	B	B	A	B	A	A	B	A	B	A	B	B	B	B	A	B	A	A	B	A	B	B	A	B
24	B	B	B	B	A	B	A	B	B	A	B	B	B	B	B	B	B	A	B	A	B	B	A	A	A	B	B	A	B	A	A	A	B	B	B	B	B	B	B	?	B	A	B	A	A	B	B	A	B
25	A	A	B	B	A	B	A	B	B	B	A	A	A	B	B	B	B	A	B	A	B	B	B	A	A	B	B	A	B	A	A	A	B	B	A	B	B	B	B	?	B	A	B	A	A	A	B	A	B
26	A	A	B	B	A	B	A	B	B	B	A	B	B	B	B	B	B	A	B	A	B	B	B	A	A	B	B	A	B	B	A	B	B	B	A	B	B	B	B	A	B	A	B	A	A	A	A	A	B
27	A	A	B	B	A	B	A	A	B	A	B	B	B	B	B	B	A	B	B	A	B	B	B	A	A	A	A	A	B	A	A	B	B	B	A	B	B	B	A	?	B	A	B	A	A	A	A	A	B
28	A	A	B	B	A	B	A	A	B	A	A	A	B	B	B	B	A	B	B	A	B	B	B	A	A	B	B	A	B	A	A	A	B	B	A	B	B	B	A	?	B	A	B	A	A	A	A	B	B
29	A	A	B	B	A	B	A	B	B	A	A	A	B	B	B	B	A	B	B	A	B	B	B	A	A	B	B	A	B	A	A	A	B	B	A	B	B	B	B	?	A	A	B	A	A	A	A	A	B
30	A	A	B	B	A	B	A	B	B	B	A	A	B	B	B	B	B	A	B	A	B	B	B	A	A	B	B	A	B	A	A	B	B	B	A	B	B	B	B	?	A	A	B	A	A	A	A	A	B
31	A	A	B	B	A	B	A	B	B	A	?	A	B	B	B	B	B	A	B	A	B	B	B	A	A	B	B	A	B	A	A	A	B	B	A	B	B	B	B	?	B	A	B	A	B	A	A	A	B
32	A	A	B	B	A	B	A	B	B	A	A	A	A	B	B	B	B	A	B	A	B	B	B	A	A	B	B	A	B	A	A	A	B	B	A	B	B	B	B	?	B	A	B	A	B	A	A	A	B
33	A	A	B	B	A	B	A	A	B	A	A	A	B	B	B	B	B	A	B	A	B	A	B	A	A	B	B	A	B	B	A	B	B	B	A	B	B	B	A	?	A	A	B	A	A	A	A	A	B
34	A	A	B	B	A	B	A	A	B	B	A	A	B	B	B	B	B	A	B	A	B	B	B	A	A	A	A	A	B	A	A	A	B	B	A	B	B	B	B	A	B	A	B	A	A	B	A	A	B
35	A	A	B	B	A	B	A	B	B	A	B	A	B	B	A	A	B	A	B	A	B	B	B	A	A	B	B	A	B	A	A	A	B	B	A	B	B	B	B	?	B	A	B	A	B	A	B	A	B
36	A	A	B	B	A	B	A	A	B	B	A	B	B	B	B	B	B	A	B	A	B	A	B	A	A	B	B	A	B	B	A	B	B	B	A	B	B	B	B	?	A	A	B	A	A	A	A	A	B
37	A	A	B	B	A	B	A	A	B	A	A	A	B	B	B	B	B	A	B	A	B	B	B	A	A	B	B	A	B	A	A	A	B	B	A	B	B	B	B	?	A	A	B	A	A	B	A	A	B
38	A	A	B	B	A	B	A	B	B	B	B	B	B	B	B	B	B	A	B	A	B	A	B	A	A	B	B	A	B	A	A	B	A	B	A	B	B	B	B	?	B	A	B	A	A	A	A	B	B
39	A	A	B	B	A	B	A	B	B	A	A	A	B	B	B	B	A	B	B	A	B	B	B	A	A	B	B	A	B	A	A	A	B	B	A	B	B	B	B	A	B	A	B	A	B	A	A	A	B
40	A	A	B	B	A	B	A	B	B	A	A	A	B	B	B	B	B	A	B	A	B	B	B	A	A	B	B	A	B	A	A	A	B	B	A	B	B	B	B	A	B	A	B	A	A	A	A	A	B
41	A	A	B	B	A	B	A	A	B	A	A	B	B	A	B	B	A	B	B	A	B	B	B	A	A	B	B	A	B	B	A	B	A	B	A	B	B	B	A	?	A	A	A	A	A	A	A	A	B
42	A	A	B	B	A	B	A	B	B	A	B	A	A	B	A	A	B	A	B	A	B	B	B	A	A	B	B	A	B	A	A	A	B	B	A	B	B	B	B	?	B	A	B	A	B	A	B	A	B
43	A	A	B	B	A	B	A	B	B	A	A	A	B	B	B	B	B	A	B	A	B	B	B	A	A	B	B	A	B	A	A	A	B	B	A	B	B	B	B	?	B	A	B	A	B	A	A	A	B
44	A	A	B	B	A	B	A	B	B	B	A	A	B	B	B	B	A	B	B	A	B	B	A	A	A	B	B	A	B	A	A	B	B	B	A	B	B	B	B	A	A	A	B	A	A	B	A	A	B
45	A	A	B	B	A	B	A	B	B	A	A	?	B	B	B	B	B	A	B	A	B	B	B	A	A	B	B	A	B	A	A	B	B	B	A	B	B	B	B	?	B	A	B	A	A	B	A	A	B
46	A	A	B	B	A	B	A	B	B	A	A	B	B	B	B	B	B	A	B	A	B	B	B	A	A	A	A	A	B	B	A	A	A	B	A	B	B	B	B	?	A	A	A	A	A	B	A	A	B
47	A	A	B	B	A	B	A	B	B	A	A	A	B	B	B	B	A	B	B	A	B	B	B	A	A	B	B	A	B	A	A	A	B	B	A	B	B	B	B	?	A	A	B	A	A	B	A	A	B
48	A	A	B	B	A	B	A	B	B	A	A	A	B	B	B	B	B	A	B	A	B	B	B	A	A	B	B	A	B	B	A	A	B	B	A	B	B	B	B	?	B	A	B	A	A	A	A	A	B
49	A	A	A	B	A	B	A	B	B	B	A	A	B	B	B	B	B	A	B	A	B	B	B	A	A	B	B	A	B	A	A	A	B	B	A	B	B	B	B	?	A	A	B	A	A	A	A	A	B
50	A	A	B	B	A	B	A	A	B	B	B	B	B	B	A	A	A	B	B	A	B	A	A	A	A	A	A	A	B	A	B	B	B	B	A	A	B	B	A	A	B	A	B	A	A	A	A	A	B
51	A	A	B	B	A	B	A	B	B	B	A	A	B	B	B	B	B	A	B	A	B	B	B	A	A	B	B	A	B	A	A	B	B	B	A	B	B	B	B	?	B	A	B	A	A	A	A	A	B
52	A	A	B	B	A	B	A	B	B	A	A	A	B	B	A	A	B	A	B	A	B	B	B	A	A	B	B	A	B	A	A	B	B	B	A	B	B	B	B	?	B	A	B	A	B	A	A	A	B
53	A	A	B	B	A	B	A	B	B	A	A	?	B	B	A	A	B	A	B	A	B	A	B	A	A	B	B	A	B	B	A	B	B	B	A	B	B	B	B	A	A	A	B	A	A	B	A	A	B
54	A	A	B	B	A	B	A	A	B	A	A	A	B	B	B	B	A	B	B	A	B	A	B	A	A	B	B	A	B	A	A	A	B	B	A	B	B	B	B	?	A	A	B	A	A	A	A	A	B
55	A	A	B	B	A	B	A	B	B	B	A	B	A	B	A	A	B	A	B	A	B	B	A	A	A	B	B	A	B	A	A	B	B	B	A	B	B	B	B	A	B	A	B	A	A	B	A	A	B
56	A	A	B	B	A	B	A	B	B	A	B	B	B	B	A	A	A	B	B	A	B	B	A	A	A	A	A	A	B	A	A	A	B	B	A	B	B	B	A	?	A	A	B	A	A	A	A	B	B
57	A	A	B	B	A	B	A	A	B	A	B	B	B	B	A	A	B	A	A	B	B	B	B	A	A	A	A	A	B	A	B	A	B	B	A	B	B	B	B	?	A	A	B	B	A	A	A	A	A
58	A	A	B	B	A	B	A	A	A	B	A	A	A	B	A	A	B	A	B	A	B	B	A	A	A	B	B	A	B	A	A	B	B	B	A	B	B	B	B	?	A	A	A	B	A	B	B	A	B
59	A	A	B	B	A	B	A	B	B	A	A	A	B	B	A	A	A	B	B	A	B	B	B	A	A	A	A	A	B	B	A	A	B	A	A	B	B	B	B	A	B	A	B	A	A	A	A	A	B
60	A	B	B	B	A	B	A	B	B	A	A	B	A	B	B	B	B	A	B	A	B	A	B	A	B	B	B	A	B	B	A	A	A	B	B	B	B	B	A	?	B	A	B	A	A	A	A	B	B
61	A	A	B	B	A	B	A	B	B	B	A	A	B	B	B	B	A	B	B	A	B	B	B	A	A	B	B	B	A	A	A	B	B	B	A	B	B	B	B	?	B	A	B	A	A	A	A	B	B
62	A	A	B	B	A	B	A	B	B	A	A	?	B	B	?	B	B	A	B	A	B	B	?	?	?	B	B	?	?	?	A	?	?	B	A	B	B	B	?	?	B	A	B	?	A	?	A	?	B
63	A	B	B	B	A	B	A	B	A	A	A	B	B	B	B	B	A	B	B	A	B	B	B	B	B	B	B	B	A	A	A	A	B	B	B	B	A	B	A	?	B	A	B	A	A	A	A	B	B
64	A	B	B	B	A	B	A	B	B	A	A	B	A	B	B	B	B	A	B	A	B	A	B	A	A	B	B	A	B	B	A	B	A	B	B	B	B	B	A	?	B	A	B	A	A	A	A	B	B
65	A	B	B	B	A	B	A	B	B	B	A	B	B	B	B	B	B	A	B	A	B	A	B	A	B	B	B	B	A	A	A	A	A	B	B	B	B	B	A	?	B	A	B	A	A	A	A	B	B
66	A	B	B	B	A	B	A	B	A	B	B	B	A	B	B	B	B	A	B	A	A	A	B	A	B	A	A	A	B	A	A	B	A	B	B	B	B	B	A	?	B	A	B	A	A	A	A	B	B
67	A	B	B	B	A	B	A	B	B	B	A	B	A	B	B	B	B	A	B	A	B	A	B	A	B	B	B	A	B	B	A	A	A	B	B	B	B	B	A	?	B	A	B	A	A	A	A	B	B
68	A	B	B	B	A	B	A	B	A	B	A	B	A	B	B	B	B	A	B	A	A	A	B	A	B	A	A	A	B	B	A	B	A	B	B	B	B	B	A	?	B	A	B	A	A	A	A	B	B
69	A	B	B	B	A	B	A	B	A	B	A	B	A	B	B	B	B	A	B	A	A	A	B	A	B	A	A	A	B	A	A	B	A	B	B	B	B	B	A	?	B	A	B	A	A	A	A	B	B
70	A	B	B	B	A	B	A	B	A	B	B	B	A	B	B	B	B	A	B	A	A	A	B	A	B	B	B	A	B	B	A	A	A	B	B	B	B	B	A	?	B	A	B	A	A	A	A	B	B
71	A	B	B	B	A	B	A	B	B	B	A	B	B	B	B	B	B	A	B	A	B	A	B	A	B	B	B	B	A	B	A	A	A	B	B	B	B	B	A	?	B	A	B	A	A	A	A	B	B
72	A	B	B	B	A	B	A	B	B	A	B	B	A	B	B	B	B	A	B	A	B	A	B	A	A	B	B	A	B	B	A	A	A	B	B	B	B	B	A	?	B	A	B	B	A	A	A	B	B
73	A	B	B	B	A	B	A	B	B	A	B	B	A	B	B	B	B	A	B	A	B	B	B	A	B	A	A	A	B	A	B	B	A	B	B	B	B	B	A	?	B	A	B	A	A	A	A	B	B
74	A	A	B	B	A	B	A	B	B	B	B	B	B	B	B	B	B	A	B	A	B	B	B	A	B	B	B	B	A	B	A	A	A	B	A	B	B	B	A	?	B	A	B	A	A	A	A	B	B
75	A	A	B	B	A	B	A	B	A	B	B	B	A	B	B	B	B	A	B	A	B	A	B	B	B	B	B	B	A	B	A	B	B	B	A	B	B	B	A	?	B	A	B	A	A	A	A	B	B
76	A	B	B	B	A	B	A	B	B	B	A	B	B	B	B	B	B	A	B	A	B	A	B	A	B	B	B	A	B	B	A	A	A	B	B	B	B	B	A	?	B	A	B	A	A	A	A	B	B
77	A	B	B	B	A	B	A	B	A	B	B	B	A	B	B	B	B	A	B	A	A	A	B	A	B	A	A	A	B	A	A	B	A	B	B	B	B	B	A	?	B	A	B	A	A	A	A	B	B
78	A	A	B	B	A	B	A	B	B	A	A	B	B	A	B	B	B	A	B	A	B	A	B	B	A	B	B	A	B	A	A	B	B	B	A	B	B	B	B	?	B	A	B	A	A	A	A	B	B
79	A	B	A	B	A	B	A	B	B	B	A	B	B	B	B	B	B	A	B	A	B	A	B	B	B	B	B	B	A	B	A	A	A	B	B	B	B	B	A	?	B	A	B	A	A	A	A	B	B
80	A	B	B	B	A	B	A	B	A	B	B	B	A	B	B	B	B	A	B	A	A	B	B	A	B	A	A	A	B	A	A	B	A	B	B	B	B	B	A	A	B	A	B	A	A	A	A	B	B
81	A	B	B	B	A	B	A	B	B	A	B	B	A	B	B	B	B	A	B	A	B	A	B	A	A	B	B	A	B	A	A	B	A	B	B	B	B	B	A	?	B	A	B	A	A	A	A	B	B
82	A	B	B	B	A	B	A	B	B	A	A	B	B	B	B	B	B	A	B	A	B	A	B	A	B	B	B	A	B	B	A	A	A	B	B	B	B	B	A	?	B	A	B	A	A	A	A	B	B
83	A	B	B	B	A	B	A	B	B	B	A	B	B	B	B	B	B	A	B	A	B	A	B	A	B	B	B	A	B	B	A	A	A	B	B	B	B	B	A	?	B	A	B	A	A	A	A	B	B
84	A	B	B	B	A	B	B	A	B	B	A	B	A	B	B	B	B	A	B	A	B	A	B	B	A	B	B	B	A	B	A	A	A	B	B	B	B	B	A	?	B	A	B	A	A	A	A	B	B
85	A	A	B	B	A	B	A	B	B	A	A	B	B	B	B	B	B	A	B	A	B	A	B	A	A	B	B	A	B	B	A	A	A	B	A	B	B	B	B	?	B	A	B	A	A	A	A	A	B
86	A	A	B	B	A	B	A	B	B	B	A	B	B	B	B	B	B	A	B	A	B	B	B	A	B	B	B	A	B	B	A	A	A	B	A	B	B	B	A	?	B	A	B	B	A	A	B	A	B
87	A	B	B	B	A	B	A	B	B	B	A	B	B	B	B	B	B	A	B	A	B	B	B	A	B	B	B	B	A	B	A	B	A	B	B	B	B	B	A	?	B	A	B	A	A	A	A	B	B
88	A	A	B	B	A	B	A	B	B	A	A	B	B	B	B	B	B	A	B	A	B	A	B	A	B	B	B	A	B	A	A	A	A	B	A	B	B	B	A	?	B	A	B	A	A	B	A	B	B
89	A	B	B	B	A	B	A	B	B	A	A	B	B	A	B	B	B	A	B	A	B	A	B	B	A	B	B	A	B	B	A	B	A	B	B	B	B	B	B	?	B	A	B	A	A	A	A	B	B
90	A	B	B	B	A	B	A	B	B	A	A	B	B	B	B	B	B	A	B	A	B	A	B	B	A	B	B	A	B	B	A	B	A	B	B	B	B	B	A	?	B	A	B	A	A	A	A	B	B
91	A	B	B	B	A	B	A	B	B	A	A	B	A	B	B	B	B	A	B	A	B	B	B	A	B	A	A	A	B	B	B	A	A	B	B	B	B	B	A	?	B	A	B	A	A	A	A	B	B
92	A	A	B	B	A	B	A	B	B	A	A	A	B	B	B	B	A	B	B	A	B	B	B	A	A	B	B	B	A	A	A	A	B	B	A	B	A	B	B	?	B	A	B	A	A	A	A	B	B
93	A	B	B	B	A	B	A	B	B	B	A	B	B	B	B	B	B	A	B	A	B	B	B	A	B	B	B	B	A	A	A	B	A	B	B	B	B	B	A	?	A	A	B	A	A	A	A	B	B
94	A	A	B	B	A	B	A	B	A	B	A	A	B	B	B	B	A	B	B	A	B	B	B	B	A	B	B	A	B	A	A	A	B	B	A	B	A	B	B	?	B	A	B	A	A	A	A	A	B
95	A	B	B	B	A	B	A	B	B	B	A	B	B	B	B	B	B	A	B	A	B	A	B	A	B	B	B	A	B	B	A	A	A	B	B	B	B	B	A	?	B	A	A	A	A	A	A	B	B
96	A	A	B	B	A	B	A	B	B	B	A	A	B	B	B	B	B	A	B	A	B	B	B	A	B	A	A	B	A	B	A	B	A	B	A	B	B	B	A	?	B	A	B	A	A	A	A	A	B
97	A	A	B	B	A	B	A	B	B	A	A	B	B	B	B	B	B	A	B	A	B	A	B	A	A	B	B	A	B	A	A	B	A	B	A	B	B	B	B	?	B	A	B	A	A	A	?	B	B
98	A	A	B	B	A	B	A	B	A	B	A	B	B	B	B	B	B	A	B	A	B	B	B	B	B	B	B	A	B	B	A	B	B	B	A	B	B	B	A	?	B	A	B	A	A	A	A	B	B
99	A	A	B	B	A	B	A	B	B	B	B	B	A	B	B	B	B	A	B	A	B	B	B	A	B	B	B	A	B	A	A	A	A	B	A	B	A	B	A	?	B	A	B	A	A	A	A	B	B
100	B	B	B	B	A	B	A	A	B	B	A	B	B	B	B	B	B	A	B	A	B	B	A	A	B	B	B	A	B	B	A	B	A	B	B	B	B	B	A	?	A	A	B	B	A	A	A	B	B
101	A	A	B	B	A	B	A	B	B	A	A	A	B	B	B	B	B	A	B	A	B	B	B	A	A	B	B	A	B	A	A	B	B	B	A	B	B	B	B	?	B	A	B	A	A	A	A	A	B
102	A	B	B	B	A	B	A	B	B	B	B	B	A	B	B	B	B	A	B	A	B	B	B	A	B	B	B	A	B	B	A	B	B	B	B	B	B	B	A	?	B	A	B	A	A	A	A	B	B
103	A	B	B	B	A	B	B	A	A	B	A	B	A	B	B	B	B	A	B	A	A	A	B	A	A	B	B	B	A	B	A	A	A	B	B	B	B	B	A	?	B	A	B	A	A	A	A	B	B
104	A	A	B	B	A	B	A	B	B	A	A	B	A	B	B	B	B	A	B	A	B	B	A	A	B	A	A	A	B	A	B	B	A	B	A	B	B	B	A	?	B	A	B	A	A	B	A	B	B
105	A	B	B	B	A	B	A	B	A	B	A	A	B	B	B	B	B	A	B	A	A	B	B	A	A	B	B	A	B	A	A	B	B	B	B	B	B	B	B	A	B	A	B	A	A	A	A	A	B
106	A	A	B	B	A	B	A	B	B	A	A	A	B	B	B	B	A	B	B	A	B	B	B	A	B	B	B	B	A	A	A	A	B	B	A	B	B	B	A	?	A	A	B	A	A	B	A	B	B
107	A	A	B	B	A	B	A	B	B	A	A	A	B	B	B	B	B	A	B	A	B	A	B	A	A	B	B	A	B	?	A	A	B	B	A	B	B	B	B	?	B	A	B	A	A	A	A	A	B
108	A	A	B	B	A	B	A	A	B	A	A	B	B	A	B	B	B	A	B	A	B	A	A	B	A	B	B	A	B	A	A	B	B	B	A	B	B	B	A	?	B	A	B	A	A	B	B	B	B
109	A	B	B	B	A	B	A	B	B	A	A	B	B	B	A	A	B	A	B	A	B	B	B	B	A	B	B	A	B	A	A	B	A	B	B	B	B	B	B	?	B	A	B	B	A	A	B	A	B
110	A	A	B	B	A	B	A	B	B	A	A	B	B	B	B	B	B	A	B	A	B	A	B	A	A	B	B	A	B	B	A	B	A	B	A	B	B	B	A	?	B	A	B	A	A	B	A	A	B
111	A	B	B	B	A	B	A	B	B	A	A	A	A	B	B	B	B	A	B	A	B	A	B	A	A	A	A	A	B	A	A	A	B	B	B	B	B	B	A	?	A	A	B	A	A	B	A	B	B
112	A	A	B	B	A	B	A	B	B	A	A	A	B	B	B	B	B	A	B	A	B	B	B	A	B	B	B	B	A	A	A	A	B	B	A	B	B	B	A	?	A	A	B	A	A	B	A	B	B
113	A	B	B	B	A	B	A	A	A	B	A	B	B	B	A	A	B	A	B	A	A	B	B	A	A	B	B	A	B	A	A	B	B	B	B	B	B	B	A	A	B	A	B	A	A	A	A	A	B
114	B	B	B	B	A	B	B	B	B	A	A	A	B	B	A	A	B	A	B	A	B	B	A	A	A	A	A	A	B	B	A	B	B	B	B	B	B	A	A	?	A	B	B	B	A	A	A	A	B
115	A	A	B	B	A	B	A	B	B	A	A	?	B	B	B	B	A	B	B	A	B	B	B	B	A	B	B	A	B	A	A	B	B	B	A	B	A	B	A	A	B	A	B	?	A	B	A	A	B
116	A	A	B	B	A	B	A	A	B	A	A	B	A	B	B	B	B	A	B	A	B	B	B	A	A	B	B	A	B	B	A	A	B	B	A	B	B	B	A	A	B	A	B	A	A	A	A	A	B
117	A	B	B	B	A	B	A	B	B	A	A	B	A	B	B	B	A	B	B	A	B	A	B	A	A	A	A	A	B	B	A	A	A	B	B	B	B	B	A	A	B	A	B	A	A	B	B	B	B
118	A	A	B	B	A	B	A	B	A	B	A	A	B	B	A	A	A	B	B	A	A	A	A	A	A	B	B	A	B	A	A	B	B	B	A	B	B	B	B	A	B	A	A	B	A	B	B	A	B
119	A	A	B	B	A	B	B	A	A	A	B	B	B	A	B	B	A	B	A	B	B	B	B	B	A	B	B	A	B	B	A	B	B	B	A	B	B	B	A	?	B	A	B	A	A	A	A	A	B
120	A	B	B	B	A	B	A	B	B	B	A	B	B	B	B	B	B	A	B	A	B	A	A	A	B	B	B	B	A	A	A	B	A	B	B	B	B	B	A	?	B	A	B	A	A	A	A	A	B
121	A	B	B	B	A	B	A	A	B	A	A	B	B	B	B	B	A	B	B	A	B	B	B	B	A	B	B	A	B	A	A	B	B	B	B	B	B	B	A	?	B	A	B	A	A	B	A	B	B
122	A	A	B	B	A	B	A	B	B	B	A	B	A	B	B	B	B	A	B	A	B	B	B	A	A	B	B	A	B	B	A	B	A	B	A	B	B	B	A	A	B	A	A	A	A	A	A	B	B
123	B	B	B	B	A	B	A	B	A	A	B	B	B	B	B	B	B	A	B	A	A	B	A	A	A	A	A	A	B	B	A	A	A	A	B	B	B	B	B	A	B	A	B	A	A	B	A	A	B
124	A	A	B	B	A	B	B	A	B	B	A	B	B	B	B	B	B	A	B	A	B	B	B	A	A	A	A	A	B	B	A	A	B	B	A	B	B	A	A	?	A	B	A	A	B	B	A	A	B
125	A	A	B	B	A	B	A	B	B	A	A	A	B	B	B	B	A	B	B	A	B	B	A	A	A	B	B	A	B	A	A	B	B	B	A	B	B	B	B	?	A	A	B	A	A	B	A	A	B
126	A	A	A	B	A	B	A	?	B	A	A	A	B	B	A	A	B	A	B	A	B	A	A	A	A	B	B	A	B	A	A	A	B	B	A	B	B	B	A	?	B	A	B	A	A	A	A	A	B
127	A	A	B	B	A	B	A	A	B	A	A	B	B	B	A	A	A	B	B	A	B	B	A	A	A	B	B	A	B	A	A	A	B	B	A	B	B	B	A	?	B	A	B	A	A	B	A	A	B
128	A	B	B	B	A	B	A	B	A	A	A	B	A	B	B	B	B	A	B	A	A	A	B	A	B	B	B	A	B	B	A	B	A	B	B	B	B	B	A	?	B	A	A	A	A	A	A	?	B
129	A	B	A	A	A	B	A	B	A	A	A	B	A	A	B	B	B	A	B	A	A	A	B	A	B	B	B	A	B	B	A	A	A	B	B	B	B	B	A	B	B	A	B	A	A	A	A	B	B
130	A	A	B	B	B	A	A	B	A	A	B	B	B	B	B	B	A	B	B	A	A	A	A	B	B	B	B	A	B	A	A	B	B	A	B	B	B	A	B	?	A	A	B	A	A	A	B	A	B
152	A	B	B	B	A	B	A	B	B	B	?	B	B	B	B	B	B	A	B	A	B	A	B	?	B	B	B	A	B	B	A	A	A	B	B	B	B	B	A	?	B	A	B	A	A	A	A	B	B
153	A	B	B	B	A	B	A	B	B	B	B	B	B	B	B	B	B	A	B	A	B	A	B	A	B	B	B	A	B	B	A	A	A	B	B	B	B	B	A	?	B	A	B	A	A	A	A	B	B
154	A	B	B	B	A	B	A	B	A	B	A	B	A	B	B	B	B	A	B	A	A	A	B	A	B	A	A	A	B	B	A	B	A	B	B	B	B	B	A	?	B	A	B	A	A	A	A	B	B
155	A	A	B	B	A	B	A	A	B	A	A	B	B	B	B	B	A	B	B	A	B	B	B	A	A	B	B	A	B	A	A	B	B	A	A	B	A	B	A	?	B	A	B	B	A	A	B	A	B
156	A	A	B	B	A	B	A	B	B	B	A	B	A	B	B	B	B	A	B	A	B	B	B	A	B	B	B	A	B	B	A	B	A	B	A	B	B	B	A	A	B	A	A	B	A	A	B	B	B
157	A	B	B	B	A	B	A	B	B	B	B	B	A	B	B	B	B	A	B	A	B	A	B	A	B	B	B	A	B	A	A	B	A	B	B	B	B	B	A	?	B	A	B	A	A	A	A	B	B
158	A	B	B	B	A	B	A	B	B	B	A	B	B	B	A	A	B	A	B	A	B	A	A	A	B	A	A	B	A	A	B	A	A	B	B	B	B	B	A	?	B	A	B	A	A	B	A	B	B
159	A	A	B	B	A	B	A	B	B	A	A	B	B	B	B	B	A	B	B	A	B	B	B	A	A	B	B	A	B	A	A	B	B	B	A	B	A	A	A	B	A	A	B	B	A	A	B	A	B
160	A	B	B	B	A	B	A	B	A	B	A	B	A	B	B	B	B	A	B	A	B	A	B	B	B	B	B	B	A	A	A	B	A	B	B	B	B	B	A	?	A	A	A	A	A	A	A	B	B
161	A	B	B	B	A	B	A	B	B	A	A	B	B	B	B	B	B	A	B	A	B	A	B	B	B	B	B	A	B	A	A	B	A	B	B	B	B	B	A	?	B	A	B	A	A	A	A	B	B
162	A	B	B	B	A	B	A	B	A	B	B	B	A	B	B	B	B	A	B	A	A	A	B	A	B	A	A	A	B	B	A	B	A	B	B	B	B	B	A	?	B	A	B	A	A	A	A	B	B
163	A	B	B	B	A	B	A	B	B	B	B	B	A	B	B	B	B	A	B	A	B	A	B	A	B	B	B	A	B	A	A	B	A	B	B	B	B	B	A	?	B	A	B	A	A	A	A	B	B
164	A	B	B	B	A	B	A	B	A	B	B	B	A	B	B	B	B	A	B	A	A	A	B	A	B	A	A	A	B	B	A	B	A	B	B	B	B	B	A	?	B	A	B	A	A	A	A	B	B
165	A	B	B	B	A	B	A	B	B	B	A	B	B	B	B	B	B	A	B	A	B	A	B	A	B	B	B	A	B	B	A	A	A	B	B	B	B	B	A	?	B	A	B	A	A	A	A	B	B
166	A	B	B	B	A	B	A	B	B	B	A	B	B	B	B	B	B	A	B	A	B	A	B	A	B	B	B	A	B	B	A	A	A	B	B	B	B	B	A	?	B	A	B	A	A	A	A	B	B
167	A	B	B	B	A	B	A	B	B	A	A	B	A	B	B	B	B	A	B	A	B	A	B	A	B	B	B	A	B	B	A	A	A	B	B	B	B	B	A	?	B	A	B	A	A	A	A	B	B
168	A	B	B	B	A	B	A	B	A	B	A	B	A	B	B	B	B	A	B	A	A	A	B	A	B	A	A	A	B	B	A	B	A	B	B	B	B	B	A	?	B	A	B	A	A	A	A	B	B
169	A	B	B	B	A	B	A	B	A	B	A	B	B	B	B	B	B	A	B	A	B	A	B	B	B	B	B	A	B	B	A	A	A	B	B	B	B	B	A	?	B	A	B	A	A	A	A	B	B
170	A	B	B	B	A	B	A	B	B	A	A	B	B	B	B	B	B	A	B	A	B	A	B	B	B	A	A	A	B	A	A	A	A	B	B	B	B	B	A	?	B	A	B	A	A	A	A	B	B
171	A	B	B	B	A	B	A	B	B	B	B	B	A	B	B	B	B	A	B	A	B	A	B	A	B	B	B	A	B	B	A	B	A	B	B	B	B	B	A	?	B	A	B	A	A	A	A	B	B
172	A	B	B	B	A	B	A	B	B	A	A	B	A	B	B	B	B	A	B	A	B	A	B	A	B	B	B	A	B	B	A	A	A	B	B	B	B	B	A	?	B	A	B	A	A	A	A	B	B
173	A	B	B	B	A	B	A	B	B	A	B	B	A	B	B	B	B	A	B	A	B	A	B	A	B	B	B	A	B	A	A	B	A	B	B	B	B	B	A	?	B	A	B	A	A	A	A	B	B
174	A	B	B	B	A	B	A	B	A	B	A	B	A	B	B	B	B	A	B	A	A	A	B	A	B	A	A	A	B	A	A	A	A	B	B	B	B	B	A	?	A	A	B	A	A	A	A	B	B
175	A	B	B	B	A	B	A	B	B	B	A	B	A	B	B	B	B	A	B	A	B	A	B	A	B	B	B	A	B	A	A	B	A	B	B	B	B	B	A	?	B	A	B	A	A	A	A	B	B
176	A	A	B	B	A	B	A	B	B	B	?	B	B	B	B	B	B	A	B	A	B	A	B	A	B	B	B	A	B	A	A	A	A	B	A	B	B	B	A	?	B	A	B	A	A	A	A	B	B
177	A	B	B	B	A	B	A	B	B	A	B	B	A	B	B	B	B	A	B	A	B	B	B	A	B	A	A	A	B	A	B	B	A	B	B	B	B	B	A	?	B	A	B	A	A	A	A	B	B
178	A	B	B	B	A	B	A	B	B	A	A	B	A	B	B	B	B	A	B	A	B	A	B	A	B	B	B	A	B	B	A	A	A	B	B	B	B	B	A	?	B	A	B	A	A	A	A	B	B
179	A	B	B	B	A	B	A	B	B	B	A	B	B	B	B	B	B	A	B	A	B	A	B	A	B	B	B	B	A	B	A	A	A	B	B	B	B	B	A	?	B	A	B	A	A	A	A	B	B
180	A	B	B	B	A	B	A	B	B	A	A	B	A	B	B	B	B	A	B	A	B	A	B	A	B	B	B	A	B	B	A	B	A	B	B	B	B	B	A	?	B	A	B	A	A	A	A	B	B
181	A	B	B	B	A	B	A	B	B	A	B	B	B	B	B	B	B	A	B	A	B	A	B	A	B	B	B	A	B	A	A	A	A	B	B	B	B	B	A	?	B	A	B	A	A	A	A	B	B
182	A	B	B	B	A	B	A	B	B	B	A	B	A	B	B	B	B	A	B	A	B	A	B	A	B	B	B	A	B	B	A	A	A	B	B	B	B	B	A	?	B	A	B	A	A	A	A	B	B
183	A	B	B	B	A	B	A	B	B	B	B	B	A	B	B	B	B	A	B	A	B	A	B	A	B	B	B	A	B	A	A	B	A	B	B	B	B	B	A	?	?	A	B	A	A	A	A	B	B
184	A	B	B	B	A	B	A	B	B	A	A	B	A	B	B	B	B	A	B	A	B	A	B	A	B	B	B	A	B	A	A	A	A	B	B	B	B	B	A	?	B	A	B	A	A	A	A	B	B
185	B	B	B	B	A	B	B	B	B	A	B	B	B	B	A	A	B	A	B	A	B	A	B	A	A	B	B	A	B	A	A	B	A	B	B	B	B	B	A	?	B	A	B	B	A	A	A	B	B
[truncated: 5,000 more columns]
