# Supplementary material for: Association Mapping and Validation of QTLs for Flour Yield in the Soft Winter Wheat Variety Kitahonami
Source: PLoS One. 2014 Oct 31;9(10):e111337. doi: 10.1371/journal.pone.0111337 (PMC4215981; doi:10.1371/journal.pone.0111337)
Supplement: File S2 — Datasets. Dataset S1, DArT genotyping data for diversity analyses. Dataset S2, SNP genotyping data for diversity analyses. Dataset S3, Phenotyping data for association mapping. Dataset S4, Genotyping data for association mapping. Dataset S5, Genotype and phenotype data of doubled haploid populations. (ZIP) [file pone.0111337.s005.zip › Datasets/Dataset S3.txt]

Acc_no	Line	Kernel_type	K09	M09	N09	K10	M10	N10	K11	M11	N11	Mean
1	Kitahonami	Soft	70.2	72.1	71.2	67.5	63.2	67.5	72.0	70.3	68.7	69.2
2	Kitamoe	Soft	64.9	65.7	65.9	61.9	56.8	62.2	65.7	63.9	60.0	63.0
3	Kitakei1660	Soft	67.0	71.5	66.9	66.5	61.9	66.0	68.9	69.3	61.8	66.6
4	Hokushin	Soft	64.8	62.9	64.9	61.5	55.1	61.3	64.6	61.9	61.1	62.0
5	Kitakei1354	Soft	63.8	63.6	64.0	59.0	54.5	58.6	63.9	61.9	62.1	61.3
6	Kitami35	Hard	69.1	67.2	69.7	64.0	63.6	62.3	66.0	67.5	67.5	66.3
7	Chihokukomugi	Soft	63.0	63.6	65.1	60.1	54.6	56.2	61.3	62.0	57.2	60.3
8	Kitakei1463	Soft	65.4	67.4	66.3	63.0	58.0	61.9	65.7	62.3	64.6	63.8
9	Norman	Soft	65.4	66.8	68.0	63.1	58.4	60.0	66.2	65.3	59.2	63.6
10	Kitakei1409	Hard	69.5	69.6	65.8	65.5	62.1	59.2	68.9	68.3	67.7	66.3
11	Morioka118	Hard	66.9	67.1	66.7	65.4	64.0	60.1	68.0	68.2	68.2	66.0
12	Wichita	Hard	68.5	75.0	73.8	68.1	65.9	68.9	72.3	73.1	70.2	70.6
13	Takunekomugi	Hard	65.3	66.2	67.1	64.5	61.3	60.1	67.0	66.3	66.0	64.9
14	Kitami19	Hard	68.5	71.1	68.4	69.8	63.7	66.3	71.0	70.4	70.2	68.8
15	Kitami53	Soft	66.8	69.1	67.7	64.3	61.2	62.0	66.5	65.3	61.2	64.9
16	Kitakei1093	Hard	72.6	73.7	72.3	69.9	67.7	70.3	73.9	72.5	72.3	71.7
17	Horoshirikomugi	Hard	66.2	67.6	66.0	62.4	61.7	61.9	67.5	67.1	67.8	65.3
18	Kitami27	Hard	62.8	66.6	65.4	62.8	59.7	59.1	65.3	65.7	65.2	63.6
19	Ibis	Soft	65.2	65.7	66.6	64.4	60.4	62.6	66.6	66.4	66.9	65.0
20	P.I.173438	Soft	59.3	62.9	63.4	58.9	55.6	58.8	61.0	61.0	61.7	60.3
21	Kitami33	Hard	61.1	66.5	65.4	61.2	58.6	61.7	63.6	65.9	64.1	63.1
22	Hokuei	Hard	66.4	68.5	65.8	63.5	56.7	60.0	69.0	67.0	66.5	64.8
23	Mukakomugi	Hard	66.2	71.1	69.4	67.6	62.9	60.8	69.5	67.6	66.0	66.8
24	Newthatch	Hard	65.3	69.2	67.5	64.1	63.0	62.5	68.2	67.2	68.1	66.1
25	Kitakei1837	Soft	67.9	65.9	68.5	64.0	57.4	62.4	69.3	64.4	67.6	65.3
26	Kitakei1839	Soft	63.5	66.5	67.6	62.0	55.0	62.8	65.1	64.5	61.9	63.2
27	Kitakei1840	Soft	69.3	68.4	71.1	66.1	61.5	66.0	68.4	68.5	66.8	67.3
28	Kitakei1841	Soft	68.2	68.2	66.3	65.9	59.2	64.1	68.4	68.5	62.9	65.7
29	Kitakei1844	Soft	64.6	67.9	68.1	65.8	58.6	62.3	66.1	65.8	68.8	65.3
30	Kitakei1845	Soft	54.6	66.0	70.2	62.4	56.6	60.7	65.0	65.0	65.9	62.9
31	Kitakei1846	Soft	65.8	63.5	63.9	62.0	55.4	58.9	62.5	63.0	64.0	62.1
32	Kitakei1847	Soft	65.6	68.6	68.4	66.0	58.7	65.9	67.7	67.4	64.4	65.8
33	Kitakei1848	Soft	65.0	63.7	67.0	64.5	57.6	61.6	63.6	65.0	66.6	63.8
34	Kitakei1852	Soft	64.9	68.2	66.9	62.4	58.2	62.8	66.6	66.7	65.6	64.7
35	Kitakei1856	Soft	64.8	66.9	69.1	64.8	59.6	63.6	70.2	68.4	68.1	66.2
36	Kitakei1859	Soft	63.9	63.3	64.1	61.2	56.0	62.3	66.3	64.6	64.9	62.9
37	Kitakei1867	Soft	67.3	67.6	68.9	68.0	60.6	65.8	69.5	68.9	68.8	67.2
38	13090	Soft	66.9	65.5	70.4	64.2	56.6	61.5	66.0	67.8	64.4	64.8
39	Kitakei1745	Soft	66.7	66.3	69.5	66.1	57.6	61.5	67.4	67.1	66.6	65.4
40	Kitami80	Soft	66.7	67.9	68.5	67.0	62.8	63.1	67.8	67.9	66.3	66.4
41	Kitami71	Soft	66.4	62.4	67.6	55.8	55.5	57.9	59.6	60.9	59.9	60.7
42	98052	Soft	65.0	67.2	66.4	65.2	59.5	64.2	69.0	67.2	63.3	65.2
43	Kitami83	Soft	60.6	66.3	65.2	63.1	57.4	62.1	66.7	63.9	68.0	63.7
44	Taisetsukomugi	Soft	65.4	68.4	69.1	65.2	61.8	64.1	68.9	68.6	61.8	65.9
45	Kitakei1835	Hard	68.4	69.5	69.4	63.0	58.8	62.3	66.4	66.7	66.9	65.7
46	OW104	Hard	63.0	69.1	68.2	66.5	61.5	63.3	68.5	68.4	68.1	66.3
47	Kitakei1789	Hard	65.9	70.0	74.1	68.0	67.1	66.3	70.5	71.8	70.9	69.4
48	16036	Soft	63.2	62.3	64.6	59.5	55.9	56.2	63.2	62.3	62.6	61.1
49	Kitami82	Soft	66.4	68.1	68.0	65.7	61.7	62.6	67.8	66.0	68.5	66.1
50	Florida302	Soft	70.7	68.1	71.3	67.9	60.3	62.6	68.2	68.3	66.7	67.1
51	Kitakei1830	Soft	69.0	68.3	70.2	65.3	57.8	62.7	66.0	65.6	65.5	65.6
52	15002	Soft	70.4	68.5	70.1	67.4	62.1	64.6	71.6	68.6	64.8	67.6
53	Kitanokaori	Hard	67.1	68.4	66.6	62.5	60.2	60.2	66.1	64.6	65.2	64.5
54	WA7813	Soft	67.3	69.4	68.5	65.4	60.7	65.1	65.7	66.9	63.8	65.9
55	Stephens	Soft	67.2	69.2	63.9	64.2	62.6	63.4	65.4	63.9	60.7	64.5
56	WA7833	Soft	58.8	68.9	66.3	63.6	60.0	61.2	66.2	67.5	60.1	63.6
57	Madsen	Soft	71.5	69.8	69.1	66.8	62.8	60.2	69.2	68.8	64.0	66.9
58	Consort	Soft	64.2	64.8	64.9	62.0	50.9	59.1	65.4	63.6	55.5	61.2
59	Eltan	Soft	64.3	66.4	66.1	65.3	58.8	61.9	68.2	66.2	66.8	64.9
60	Morioka224	Soft	62.6	62.2	66.1	58.9	53.0	57.7	60.9	61.8	60.6	60.4
61	MorikeiC-B4015	Soft	64.6	64.8	68.6	62.4	56.1	60.7	64.0	64.9	62.1	63.1
62	Chokei_koK435	Soft	65.8	68.0	71.0	58.7	56.9	64.5	62.4	64.6	61.4	63.7
63	Shunyou	Soft	64.5	64.5	64.7	59.6	55.2	59.8	64.8	61.5	58.9	61.5
64	Kinuhime	Soft	54.2	60.5	63.6	55.9	53.0	55.5	58.1	55.7	59.3	57.3
65	Tosan32	Soft	NA	63.9	67.6	60.1	54.4	60.8	60.6	60.9	58.3	60.8
