# Supplementary material for: Association Mapping and Validation of QTLs for Flour Yield in the Soft Winter Wheat Variety Kitahonami
Source: PLoS One. 2014 Oct 31;9(10):e111337. doi: 10.1371/journal.pone.0111337 (PMC4215981; doi:10.1371/journal.pone.0111337)
Supplement: File S2 — Datasets. Dataset S1, DArT genotyping data for diversity analyses. Dataset S2, SNP genotyping data for diversity analyses. Dataset S3, Phenotyping data for association mapping. Dataset S4, Genotyping data for association mapping. Dataset S5, Genotype and phenotype data of doubled haploid populations. (ZIP) [file pone.0111337.s005.zip › Datasets/Dataset S4.txt]

Acc_no	snp4351	snp8622	snp3182	snp1376	snp6644	snp4505	snp5150	snp4643	snp3635	snp2452	snp4754	snp414	snp4506	snp7050	snp4164	snp4163	snp1388	snp1387	snp513	snp6441	snp7796	snp3374	snp7151	snp217	snp6431	snp1582	snp4301	snp3144	snp2744	snp3160	snp3499	snp498	snp5140	snp1142	snp3398	snp710	snp1450	snp1933	snp1934	snp492	snp3147	snp5702	snp1482	snp1803	snp3867	snp4797	snp4649	snp352	snp2655
1	A	A	B	A	B	B	A	A	B	B	A	A	A	B	B	A	A	A	B	B	A	B	A	A	B	B	B	B	A	A	A	B	B	B	A	A	A	A	B	A	B	A	A	B	A	B	B	A	A
2	A	A	A	A	B	A	A	B	B	A	A	B	A	B	B	A	A	A	A	B	B	A	B	A	B	A	A	A	B	B	B	A	A	B	B	B	B	A	B	B	B	B	A	A	A	B	B	B	B
3	A	A	B	A	B	B	A	A	B	B	A	A	A	B	B	A	A	A	B	B	A	B	A	A	B	B	B	B	A	A	A	B	B	B	A	A	A	A	B	A	B	A	A	B	A	B	B	A	A
4	A	A	A	A	B	A	A	B	B	A	A	B	B	A	A	B	B	B	A	A	A	A	B	A	A	B	A	B	A	B	A	A	B	A	B	A	A	B	B	B	A	A	A	A	A	B	B	A	A
5	A	A	A	A	B	A	A	B	B	A	A	B	A	B	B	A	A	A	A	B	B	A	B	A	B	A	A	A	B	B	B	A	A	B	B	B	B	A	B	B	B	B	A	A	A	B	B	B	B
6	B	B	A	A	B	A	B	B	B	A	A	B	A	B	B	B	B	A	A	B	B	A	B	A	A	B	A	B	A	B	A	A	B	A	B	A	A	B	B	B	A	A	A	A	A	B	B	A	A
7	A	A	A	A	B	A	A	B	B	A	A	B	B	A	A	B	B	B	A	A	A	A	B	A	A	B	A	B	A	B	A	A	B	A	B	A	A	B	B	B	A	A	A	A	A	B	B	A	A
8	A	A	A	A	B	A	A	B	B	A	A	B	B	A	A	B	B	B	A	A	A	A	B	A	A	B	A	A	B	B	B	A	A	A	A	A	A	B	A	B	A	B	B	A	A	B	B	B	A
9	A	A	B	A	B	B	A	A	B	B	A	A	A	A	A	B	B	B	A	B	A	B	A	B	A	B	A	A	B	B	B	A	A	B	A	A	A	B	A	B	A	B	B	A	A	B	B	B	A
10	A	A	B	A	B	B	A	A	B	B	A	A	A	A	A	B	B	B	A	B	A	B	A	B	B	B	A	A	B	B	B	A	A	B	A	A	A	A	B	A	A	B	B	A	A	B	B	B	A
11	A	A	A	A	B	B	A	A	A	A	B	A	B	B	B	A	A	A	B	B	A	B	A	B	A	A	A	A	B	B	B	A	A	A	B	B	B	A	B	B	B	B	A	A	A	B	B	B	B
12	B	B	A	B	B	A	B	B	B	A	A	B	A	B	B	A	A	A	A	B	B	A	B	A	B	A	B	A	B	B	A	A	B	B	A	A	A	B	A	B	A	B	B	A	A	A	B	B	A
13	B	B	A	B	B	A	B	B	B	A	A	B	A	B	B	A	A	A	A	B	B	A	B	A	B	A	A	A	B	B	B	A	A	A	B	B	B	A	B	B	B	B	A	A	A	B	B	B	B
14	A	A	A	A	B	A	A	B	B	A	A	B	B	A	A	B	B	B	A	B	A	B	A	B	A	B	A	A	B	B	B	A	A	B	A	A	A	B	A	B	A	B	B	A	A	B	B	B	A
15	B	B	B	A	A	A	B	A	B	A	A	B	B	A	A	B	B	B	A	B	A	B	A	B	A	B	A	A	B	B	B	A	A	B	A	A	A	B	A	B	A	B	B	A	A	B	B	B	A
16	A	A	A	A	B	A	A	B	B	A	A	B	A	A	A	B	B	B	A	B	A	B	A	B	B	B	A	A	B	B	B	A	A	B	A	A	A	A	B	A	A	B	B	A	A	B	B	B	A
17	A	A	A	A	B	A	A	B	B	A	A	B	A	B	B	A	A	A	A	B	B	A	B	B	B	A	B	B	B	A	A	B	B	B	A	A	A	B	A	B	A	B	B	A	A	A	B	B	A
18	B	B	A	B	B	A	B	B	B	A	A	B	B	B	B	A	A	A	B	B	A	B	A	B	A	A	A	A	B	B	B	A	A	A	B	B	B	A	B	B	B	B	A	A	A	B	B	B	B
19	B	B	B	A	A	A	B	B	B	A	A	B	B	A	A	B	B	B	A	A	A	B	A	A	A	B	A	A	B	B	B	A	A	B	A	A	A	A	B	A	A	B	B	A	A	B	B	B	A
20	B	B	B	A	B	A	A	A	B	A	B	B	B	A	A	B	A	A	A	B	B	B	A	B	A	B	A	A	B	B	B	A	A	B	A	A	A	B	A	B	A	B	B	A	A	B	B	B	A
21	B	B	A	B	B	A	B	B	B	A	A	B	A	B	B	A	A	A	A	B	B	A	B	A	B	A	A	A	B	B	B	A	A	B	A	A	A	A	B	A	A	B	B	A	A	B	B	B	A
22	A	A	A	A	B	B	A	A	B	B	A	A	A	A	A	B	B	B	A	B	A	B	A	B	B	B	A	A	B	B	B	A	A	B	A	A	A	A	B	A	A	B	B	A	A	B	B	B	A
23	A	A	A	A	B	B	A	A	B	B	A	A	A	A	A	B	B	B	A	B	A	B	A	B	B	B	A	A	B	B	B	A	A	B	A	A	A	A	B	A	A	B	B	A	A	B	B	B	A
24	B	B	A	A	B	A	B	B	B	A	A	B	B	A	A	B	B	B	A	A	A	A	B	A	A	A	A	A	B	B	B	A	A	B	A	A	A	B	A	B	A	B	B	A	A	B	B	B	A
25	A	A	B	A	B	B	A	A	B	B	A	A	A	B	B	A	A	A	B	B	A	B	A	A	B	B	B	B	A	A	A	B	B	B	A	A	A	A	B	A	B	A	A	B	A	B	B	A	A
26	A	A	A	A	B	A	A	B	B	A	A	B	B	A	A	B	B	B	A	A	A	A	B	B	B	B	B	B	A	A	A	B	B	B	A	A	A	B	A	B	A	B	B	A	B	A	A	B	A
27	A	B	B	A	A	A	B	A	B	B	B	A	A	A	A	B	B	B	A	A	A	A	B	A	A	B	A	B	A	B	A	A	B	A	B	A	A	B	B	B	A	A	A	A	A	B	B	A	A
28	A	A	A	A	B	A	A	B	B	A	A	B	A	B	B	A	A	A	A	B	B	A	B	A	B	A	A	A	B	B	B	A	A	B	B	B	B	A	B	B	B	B	A	A	A	B	B	B	B
29	A	A	A	A	B	B	A	A	A	A	B	A	A	A	A	B	B	B	A	B	A	B	A	A	B	A	A	A	B	B	B	A	A	B	B	B	B	A	B	B	B	B	A	A	A	B	B	B	B
30	A	A	A	A	B	B	A	A	A	A	B	A	A	A	A	B	B	B	A	A	A	A	B	B	B	B	A	B	A	B	A	A	B	B	A	A	A	B	A	B	A	B	B	A	A	B	B	B	A
31	A	A	B	A	B	B	A	A	B	B	A	B	B	B	B	A	A	A	B	B	A	B	A	A	B	B	B	A	A	B	A	A	B	B	A	A	A	A	B	A	B	A	A	B	A	B	B	A	A
32	A	A	A	A	B	B	A	A	A	A	B	A	A	B	B	A	A	A	A	B	A	B	A	A	B	A	A	A	B	B	B	A	A	B	B	B	B	A	B	B	B	B	A	A	A	B	B	B	B
33	A	A	A	A	B	B	A	A	A	A	B	A	A	B	B	A	A	A	A	B	B	A	B	A	B	B	A	B	B	A	A	B	B	B	A	A	A	B	B	B	A	A	A	A	A	B	B	A	A
34	A	A	A	A	B	A	A	B	B	A	A	B	B	A	A	B	B	B	A	B	A	B	A	A	B	B	A	A	B	B	B	A	A	B	A	A	A	A	B	A	B	A	A	B	A	B	B	A	A
35	A	A	A	A	B	B	A	A	A	A	B	A	A	A	A	B	B	B	A	B	A	B	A	A	B	A	A	A	B	B	B	A	A	B	B	B	B	A	B	B	B	B	A	A	A	B	B	B	B
36	A	A	B	A	B	B	A	A	B	B	A	A	A	B	B	A	A	A	B	B	A	B	A	A	A	A	B	B	A	A	A	B	B	A	A	A	A	B	A	B	A	B	B	A	B	A	A	B	A
37	A	A	B	A	B	B	A	A	B	B	A	A	A	A	A	B	B	B	A	B	A	B	A	B	A	B	A	A	B	B	B	A	A	B	A	A	A	B	A	B	A	B	B	A	A	B	B	B	A
38	A	A	A	A	B	A	A	B	B	A	A	B	B	A	A	B	B	B	A	A	A	A	B	A	A	B	A	B	A	B	A	A	B	A	B	A	A	B	B	B	A	A	A	A	A	B	B	A	A
39	A	A	A	A	B	B	A	A	A	A	B	A	A	A	A	B	B	B	A	B	A	B	A	A	B	A	A	A	B	B	B	A	A	B	B	B	B	A	B	B	B	B	A	A	A	B	B	B	B
40	A	A	A	A	B	A	A	B	B	A	A	B	A	B	B	A	A	A	A	B	B	A	B	A	B	A	A	A	B	B	B	A	A	B	B	B	B	A	B	B	B	B	A	A	A	B	B	B	B
41	B	B	B	A	A	A	B	A	B	A	B	B	B	A	A	B	B	B	A	A	B	A	B	A	B	B	A	B	A	A	A	B	B	B	A	A	A	B	A	B	A	B	B	A	B	A	A	B	A
42	A	A	B	A	B	B	A	A	B	B	A	A	A	B	B	A	A	A	B	B	A	B	A	A	B	B	B	B	A	A	A	B	B	B	A	A	A	A	B	A	B	A	A	B	A	B	B	A	A
43	A	A	A	A	B	B	A	A	A	A	B	A	A	A	A	B	B	B	A	B	A	B	A	B	A	B	A	A	B	B	B	A	A	B	A	A	A	B	A	B	A	B	B	A	A	B	B	B	A
44	A	A	A	A	B	A	A	B	B	A	A	B	B	A	A	B	B	B	A	A	A	A	B	A	A	B	A	B	A	B	A	A	B	A	B	A	A	B	B	B	A	A	A	A	A	B	B	A	A
45	B	B	A	B	B	A	B	B	B	A	A	B	A	B	B	A	A	A	A	A	?	B	A	B	A	B	B	B	A	A	A	B	B	B	A	A	A	B	A	B	A	A	B	A	B	A	A	B	B
46	B	B	B	B	A	A	B	A	B	A	B	B	B	A	A	B	B	B	A	A	B	A	B	A	B	B	B	A	A	A	A	A	B	B	A	A	A	B	A	B	A	B	B	A	B	B	A	B	A
47	B	A	A	A	B	A	B	A	B	A	A	A	B	B	B	A	A	A	B	B	A	A	B	A	B	B	B	B	A	A	A	B	B	B	A	A	A	A	B	A	B	A	A	B	A	B	B	A	A
48	A	A	A	A	B	A	A	B	B	A	A	B	A	B	B	A	A	A	A	B	B	A	B	A	B	A	A	A	B	B	B	A	A	B	B	B	B	A	B	B	B	B	A	A	A	B	B	B	B
49	B	B	B	A	A	A	B	A	B	A	B	A	A	B	B	A	A	A	A	B	B	A	B	A	B	A	A	A	B	B	B	A	A	B	B	B	B	A	B	B	B	B	A	A	A	B	B	B	B
50	A	B	B	A	A	A	B	A	B	B	B	A	A	B	B	A	A	A	A	A	B	B	B	B	A	B	A	A	B	B	B	A	A	A	B	B	B	A	B	A	A	B	B	A	A	B	B	B	B
51	A	A	A	A	B	B	A	A	A	A	B	A	A	B	B	A	A	A	A	B	B	A	B	A	A	B	A	B	A	B	A	A	B	A	B	A	A	B	B	B	A	A	A	A	A	B	B	A	A
52	A	A	B	A	B	B	A	A	B	B	A	A	A	A	A	B	B	B	A	B	A	B	A	B	B	B	A	A	B	B	B	A	A	B	A	A	A	A	B	A	A	B	B	A	A	B	B	B	A
53	A	A	A	A	B	A	A	B	B	A	A	B	A	B	B	A	A	A	A	A	?	B	A	B	A	B	B	B	A	A	A	B	B	B	A	A	A	B	A	B	A	A	B	A	B	A	A	B	B
54	B	B	B	A	A	A	B	A	B	A	A	B	B	B	B	A	A	A	B	B	A	B	A	A	A	B	A	A	B	B	B	A	A	B	A	A	A	B	A	B	A	B	B	A	A	B	B	B	A
55	A	A	B	A	B	B	A	A	B	B	A	B	B	B	B	A	A	A	B	B	A	B	A	A	B	B	B	B	A	A	A	B	B	B	A	A	A	A	B	A	B	A	A	B	A	B	B	A	A
56	A	B	B	A	A	A	B	A	B	B	B	A	A	B	B	A	A	A	B	B	A	B	A	A	A	B	A	A	B	A	B	A	A	B	A	A	A	B	A	B	A	B	B	A	A	B	B	B	A
57	A	A	A	B	B	A	A	A	B	B	B	A	A	B	B	A	A	A	B	B	A	B	A	B	A	B	A	A	B	B	B	A	A	B	A	A	A	B	A	B	A	B	B	A	A	B	B	B	A
58	A	B	B	A	A	A	B	A	B	B	B	A	B	B	B	A	A	A	A	B	A	B	A	B	B	B	B	B	A	A	A	B	B	B	A	A	A	B	A	B	A	B	B	A	B	A	A	B	A
59	A	B	B	A	A	A	B	A	B	B	B	A	A	B	B	A	A	A	B	B	A	B	A	A	A	B	A	A	B	B	B	A	A	B	A	A	A	B	A	B	A	B	B	A	A	B	B	B	A
60	B	B	B	A	A	A	B	B	B	A	A	A	A	A	B	A	B	B	A	B	A	B	A	A	A	B	B	A	A	A	A	A	B	B	B	B	A	A	B	A	A	B	B	A	A	B	B	B	B
61	A	A	A	A	B	A	A	B	B	A	B	B	B	A	A	B	B	B	A	A	A	A	B	A	A	B	A	B	A	B	A	A	B	A	B	A	A	B	B	B	A	A	A	A	A	B	B	A	A
62	B	B	B	B	A	A	B	A	B	A	A	?	B	?	?	?	?	B	A	B	?	B	A	?	?	B	B	?	?	B	B	?	?	B	A	A	A	B	A	B	A	B	B	A	?	?	?	B	A
63	B	B	A	A	B	A	B	B	B	A	B	A	A	B	B	A	A	A	B	B	A	B	A	B	B	B	A	A	B	B	B	A	A	B	A	A	A	B	A	B	A	B	B	A	A	B	B	B	A
64	B	B	B	A	A	A	B	B	B	A	A	A	A	A	B	A	B	B	A	B	A	B	A	A	B	A	B	B	A	A	A	B	B	A	B	B	B	A	B	A	B	A	A	B	B	A	A	A	B
65	B	B	B	B	A	A	B	A	B	A	B	A	B	B	B	A	A	A	A	B	B	B	A	A	A	B	A	A	B	B	B	A	A	B	A	A	A	B	A	B	A	B	B	A	A	B	B	B	A
[truncated: 3,766 more columns]
