# Supplementary material for: Association Mapping and Validation of QTLs for Flour Yield in the Soft Winter Wheat Variety Kitahonami
Source: PLoS One. 2014 Oct 31;9(10):e111337. doi: 10.1371/journal.pone.0111337 (PMC4215981; doi:10.1371/journal.pone.0111337)
Supplement: File S2 — Datasets. Dataset S1, DArT genotyping data for diversity analyses. Dataset S2, SNP genotyping data for diversity analyses. Dataset S3, Phenotyping data for association mapping. Dataset S4, Genotyping data for association mapping. Dataset S5, Genotype and phenotype data of doubled haploid populations. (ZIP) [file pone.0111337.s005.zip › Datasets/Dataset S5.txt]

Population	Line_name	FlYd	snp2571	snp7909	snp5325	snp7510	snp4550	snp4865	snp4180	snp4017	Predicted_FlYd_DH_total	Predicted_FlYd_DH_each
Parent	Kitahonami	70.2	A	A	A	A	A	A	A	A	68.0
Parent	Kinuhime	58.2	B	B	B	B	B	B	B	B	60.9
Parent	Tohoku224	62.2	A	B	B	B	B	B	B	B	60.5
Parent	Shunyou	60.6	B	B	B	B	A	B	B	B	62.6
Kinuhime/Kitahonami	KK001	64.4	A	B	A	A	A	B	A	A	66.8	64.0
Kinuhime/Kitahonami	KK002	62.5	A	B	A	A	B	B	A	B	64.0	62.5
Kinuhime/Kitahonami	KK003	67.6	B	A	B	A	A	B	A	A	66.1	65.0
Kinuhime/Kitahonami	KK004	61.4	A	A	B	A	B	B	B	B	61.2	60.9
Kinuhime/Kitahonami	KK005	64.1	B	A	A	A	B	A	A	A	66.7	66.6
Kinuhime/Kitahonami	KK006	58.6	A	A	B	B	B	A	B	B	61.7	61.6
Kinuhime/Kitahonami	KK007	68.7	A	A	B	B	A	B	B	A	64.0	62.1
Kinuhime/Kitahonami	KK008	62.5	A	B	A	B	A	B	B	A	65.0	61.7
Kinuhime/Kitahonami	KK009	62.9	A	B	A	A	A	A	A	B	66.3	64.3
Kinuhime/Kitahonami	KK010	67.7	A	A	A	A	A	B	A	B	66.5	65.0
Kinuhime/Kitahonami	KK011	66.3	B	B	A	A	A	A	B	B	64.9	62.8
Kinuhime/Kitahonami	KK012	62.1	B	B	B	B	B	B	A	A	63.6	62.3
Kinuhime/Kitahonami	KK013	58.4	B	B	A	A	B	B	B	A	63.7	61.8
Kinuhime/Kitahonami	KK014	63.6	B	B	B	B	B	B	B	B	60.9	59.5
Kinuhime/Kitahonami	KK015	65.7	A	A	A	B	B	A	B	A	64.5	63.7
Kinuhime/Kitahonami	KK016	58.3	A	B	B	B	A	A	B	A	63.7	61.4
Kinuhime/Kitahonami	KK017	63.7	B	A	A	A	A	A	B	B	65.7	64.5
Kinuhime/Kitahonami	KK018	60.8	B	B	A	A	A	A	B	A	66.0	63.5
Kinuhime/Kitahonami	KK019	61.2	A	A	B	B	B	A	A	B	63.4	63.7
Kinuhime/Kitahonami	KK020	60.9	A	A	A	B	A	B	B	A	65.8	63.4
Kinuhime/Kitahonami	KK021	61.4	A	B	A	A	B	A	B	A	63.8	62.2
Kinuhime/Kitahonami	KK022	58.7	B	B	B	B	A	A	B	B	63.1	61.2
Kinuhime/Kitahonami	KK023	66.3	A	A	B	B	A	A	B	A	64.4	63.1
Kinuhime/Kitahonami	KK024	65.4	B	A	B	B	B	B	A	B	63.3	63.3
Kinuhime/Kitahonami	KK025	60.3	A	A	B	B	A	A	B	B	63.4	62.4
Kinuhime/Kitahonami	KK026	63.2	A	A	A	A	A	B	A	A	67.5	65.7
Kinuhime/Kitahonami	KK027	65.5	B	B	A	A	B	A	A	B	64.9	64.1
Kinuhime/Kitahonami	KK028	64	A	B	A	B	A	A	B	B	64.5	62.0
Kinuhime/Kitahonami	KK029	63.4	B	A	A	B	B	A	B	B	63.9	63.6
Kinuhime/Kitahonami	KK030	58.4	A	A	B	B	B	B	A	B	62.9	62.7
Kinuhime/Kitahonami	KK031	67.5	B	B	B	B	A	A	A	B	64.8	63.3
Kinuhime/Kitahonami	KK032	60.4	B	B	B	B	A	B	A	B	64.3	62.3
Kinuhime/Kitahonami	KK033	63.1	A	B	B	B	A	A	B	A	63.7	61.4
Kinuhime/Kitahonami	KK034	66.7	A	A	A	A	A	B	A	A	67.5	65.7
Kinuhime/Kitahonami	KK035	64.3	B	B	B	B	B	A	A	A	64.1	63.3
Kinuhime/Kitahonami	KK036	63.5	B	A	B	B	A	B	B	A	64.4	62.7
Kinuhime/Kitahonami	KK037	63.6	A	B	A	A	A	B	B	A	65.1	61.9
Kinuhime/Kitahonami	KK038	63.9	B	A	B	B	B	B	B	A	62.6	61.9
Kinuhime/Kitahonami	KK039	63.5	A	A	A	A	B	A	B	A	64.5	64.0
Kinuhime/Kitahonami	KK040	61.8	B	A	B	B	A	A	A	B	65.5	65.0
Kinuhime/Kitahonami	KK041	65.6	A	A	B	B	A	B	A	B	64.7	63.4
Kinuhime/Kitahonami	KK042	64.4	B	A	B	B	A	A	B	B	63.8	63.0
Kinuhime/Kitahonami	KK043	61.6	A	B	B	B	B	B	A	B	62.2	61.0
Kinuhime/Kitahonami	KK044	54.3	B	B	B	B	A	B	A	A	65.4	63.0
Kinuhime/Kitahonami	KK045	61.7	A	A	B	B	B	B	B	B	61.2	60.6
Kinuhime/Kitahonami	KK046	59.9	B	B	B	B	B	A	A	A	64.1	63.3
Kinuhime/Kitahonami	KK047	65.2	B	A	A	A	B	B	B	A	64.5	63.5
Kinuhime/Kitahonami	KK048	67.8	B	B	B	B	A	A	B	A	64.1	62.0
Kinuhime/Kitahonami	KK049	68.1	A	B	A	A	A	A	A	A	67.3	65.0
Kinuhime/Kitahonami	KK050	63.9	A	B	B	B	A	A	A	B	64.4	62.7
Kinuhime/Kitahonami	KK051	60.7	A	A	B	A	A	A	B	A	64.5	63.4
Kinuhime/Kitahonami	KK052	65.4	B	B	A	A	B	A	B	B	63.2	62.1
Kinuhime/Kitahonami	KK053	59.8	A	A	A	B	B	B	A	A	65.7	64.8
Kinuhime/Kitahonami	KK054	60.4	A	B	B	B	A	B	A	A	65.0	62.4
Kinuhime/Kitahonami	KK055	63.4	A	A	B	B	A	A	B	A	64.4	63.1
Kinuhime/Kitahonami	KK056	57	B	A	B	A	A	A	B	B	63.9	63.2
Kinuhime/Kitahonami	KK057	63.5	B	A	B	B	A	B	B	A	64.4	62.7
Kinuhime/Kitahonami	KK058	63.5	B	B	A	A	A	A	B	A	66.0	63.5
Kinuhime/Kitahonami	KK059	64.2	B	B	B	B	A	B	A	A	65.4	63.0
Kinuhime/Kitahonami	KK060	64	B	A	B	B	A	B	A	A	66.1	64.8
Kinuhime/Kitahonami	KK061	62.8	B	B	A	A	B	B	A	A	65.5	63.8
Kinuhime/Kitahonami	KK062	63.4	B	B	A	A	B	B	B	B	62.7	61.0
Kinuhime/Kitahonami	KK063	61	A	A	A	A	A	B	B	B	64.8	62.9
Kinuhime/Kitahonami	KK064	63.8	A	A	A	A	B	A	A	B	65.2	65.3
Kinuhime/Kitahonami	KK065	65.5	B	A	A	A	A	A	B	B	65.7	64.5
Kinuhime/Kitahonami	KK066	63.8	A	B	B	A	A	A	A	B	64.5	63.0
Kinuhime/Kitahonami	KK067	57.9	A	B	B	B	A	A	B	A	63.7	61.4
Kinuhime/Kitahonami	KK068	62.1	A	A	B	B	A	B	A	A	65.7	64.2
Kinuhime/Kitahonami	KK069	63.5	B	B	A	A	A	A	B	B	64.9	62.8
Kinuhime/Kitahonami	KK070	59.6	B	A	B	A	A	B	B	B	63.4	62.2
Kinuhime/Kitahonami	KK071	65.2	A	A	B	B	A	B	A	B	64.7	63.4
Kinuhime/Kitahonami	KK072	58.9	A	A	A	A	B	A	A	B	65.2	65.3
Kinuhime/Kitahonami	KK073	66.4	A	B	A	A	B	A	A	A	65.5	64.3
Kinuhime/Kitahonami	KK074	67.5	A	A	A	B	B	A	A	B	65.2	65.1
Kinuhime/Kitahonami	KK075	62.7	B	B	B	A	B	A	A	A	64.2	63.6
Kinuhime/Kitahonami	KK076	59.4	A	B	B	B	B	B	A	A	63.2	61.7
Kinuhime/Kitahonami	KK077	63.7	A	B	A	A	A	A	B	B	64.5	62.2
Kinuhime/Kitahonami	KK078	60.2	B	A	A	A	A	B	B	B	65.2	63.5
Kinuhime/Kitahonami	KK079	59.8	B	B	B	B	B	B	B	B	60.9	59.5
Kinuhime/Kitahonami	KK080	60.8	A	A	B	B	B	B	A	B	62.9	62.7
Kinuhime/Kitahonami	KK081	62.4	A	A	A	B	B	A	B	B	63.5	63.0
Kinuhime/Kitahonami	KK082	65.8	B	A	B	B	B	A	B	A	63.1	63.0
Kinuhime/Kitahonami	KK083	64.7	A	A	A	A	B	A	A	A	66.3	66.0
Kinuhime/Kitahonami	KK084	65	B	A	B	A	B	B	B	A	62.7	62.2
Kinuhime/Kitahonami	KK085	66.3	A	A	B	B	A	A	A	A	66.2	65.2
Kinuhime/Kitahonami	KK086	66.8	A	A	B	A	A	A	B	A	64.5	63.4
Kinuhime/Kitahonami	KK087	70.1	B	A	A	A	A	B	B	B	65.2	63.5
Kinuhime/Kitahonami	KK088	66.6	A	A	B	A	A	A	A	A	66.2	65.4
Kinuhime/Kitahonami	KK089	64.3	A	A	B	B	B	B	B	A	62.2	61.4
Kinuhime/Kitahonami	KK090	64.6	B	B	B	B	A	B	A	B	64.3	62.3
Kinuhime/Kitahonami	KK091	61.3	B	B	A	A	A	A	B	B	64.9	62.8
Kinuhime/Kitahonami	KK092	66.9	B	A	A	A	B	A	A	B	65.6	65.9
Kinuhime/Kitahonami	KK093	60.6	A	A	B	B	B	B	B	A	62.2	61.4
Kinuhime/Kitahonami	KK094	70	B	A	A	B	B	B	A	A	66.1	65.3
Kinuhime/Kitahonami	KK095	59.6	B	B	B	A	B	A	B	A	62.4	61.5
Kinuhime/Kitahonami	KK096	63.1	A	A	A	B	B	B	B	A	64.0	62.7
Kinuhime/Kitahonami	KK097	61.2	B	B	A	A	A	B	B	A	65.5	62.5
Kinuhime/Kitahonami	KK098	62.4	A	A	B	B	A	B	B	A	64.0	62.1
Kinuhime/Kitahonami	KK099	67.6	A	A	B	A	B	A	A	A	64.5	64.7
Kinuhime/Kitahonami	KK100	69.9	B	A	A	A	B	B	A	A	66.2	65.6
Kinuhime/Kitahonami	KK101	63.8	A	A	A	A	A	A	B	B	65.2	63.9
Kinuhime/Kitahonami	KK102	67.4	A	A	B	B	A	A	B	A	64.4	63.1
Kinuhime/Kitahonami	KK103	61.2	A	A	B	B	A	B	B	A	64.0	62.1
Kinuhime/Kitahonami	KK104	62	A	B	A	A	B	B	A	A	65.1	63.3
Kinuhime/Kitahonami	KK105	60.6	B	B	A	A	B	B	A	A	65.5	63.8
Kinuhime/Kitahonami	KK106	66.6	B	A	A	A	B	A	A	A	66.7	66.6
Kinuhime/Kitahonami	KK107	63.2	A	A	B	B	B	B	A	B	62.9	62.7
Kinuhime/Kitahonami	KK108	65.6	B	A	B	B	A	B	A	A	66.1	64.8
Kinuhime/Kitahonami	KK109	62.7	B	B	B	B	A	A	A	B	64.8	63.3
Kinuhime/Kitahonami	KK110	55.5	B	A	B	B	B	A	B	A	63.1	63.0
Kinuhime/Kitahonami	KK111	57.7	B	A	B	B	B	B	B	B	61.6	61.2
Kinuhime/Kitahonami	KK112	62.2	A	A	B	B	A	B	A	A	65.7	64.2
Kinuhime/Kitahonami	KK113	70.4	B	A	A	A	B	A	A	B	65.6	65.9
Kinuhime/Kitahonami	KK114	63.4	A	A	A	A	B	B	B	A	64.1	62.9
Kinuhime/Kitahonami	KK115	65.3	B	B	B	A	B	A	A	B	63.1	62.8
Kinuhime/Kitahonami	KK116	60.9	A	B	B	B	B	B	B	B	60.5	58.9
Kinuhime/Kitahonami	KK117	66.4	B	A	A	B	A	B	B	A	66.2	64.0
Kinuhime/Kitahonami	KK118	69.3	A	A	A	A	B	A	A	A	66.3	66.0
Kinuhime/Kitahonami	KK119	67.8	B	A	A	A	A	A	A	A	68.4	67.3
Kinuhime/Kitahonami	KK120	61.5	A	A	A	A	A	A	B	B	65.2	63.9
Kinuhime/Kitahonami	KK121	65.1	A	B	B	B	B	A	A	A	63.7	62.7
Kinuhime/Kitahonami	KK122	66.2	A	A	B	B	A	A	B	B	63.4	62.4
Kinuhime/Kitahonami	KK123	62.8	B	B	B	B	B	A	A	B	63.1	62.6
Kinuhime/Kitahonami	KK124	58.5	A	A	A	A	A	B	B	A	65.8	63.6
Kinuhime/Kitahonami	KK125	67.8	A	A	B	B	B	B	A	A	63.9	63.4
Kinuhime/Kitahonami	KK126	65.5	B	A	A	B	B	B	A	A	66.1	65.3
Kinuhime/Kitahonami	KK127	62.1	B	B	B	B	A	B	A	B	64.3	62.3
Kinuhime/Kitahonami	KK128	60.9	B	B	B	A	A	B	A	A	65.4	63.3
Kinuhime/Kitahonami	KK129	61.7	A	A	A	B	A	B	B	A	65.8	63.4
Kinuhime/Kitahonami	KK130	59.7	A	B	B	B	A	A	B	B	62.7	60.6
Kinuhime/Kitahonami	KK131	60.3	A	A	B	B	B	B	B	A	62.2	61.4
Kinuhime/Kitahonami	KK132	60.7	B	A	A	A	A	A	B	B	65.7	64.5
Kinuhime/Kitahonami	KK133	56.3	A	B	B	B	B	B	B	A	61.5	59.6
Kinuhime/Kitahonami	KK134	62.8	A	B	A	A	B	A	A	A	65.5	64.3
Kinuhime/Kitahonami	KK135	60.9	B	A	B	B	A	B	A	B	65.1	64.0
Kinuhime/Kitahonami	KK136	63.7	B	B	B	A	A	B	B	B	62.7	60.4
Kinuhime/Kitahonami	KK137	56.4	A	B	B	B	B	B	B	B	60.5	58.9
Kinuhime/Kitahonami	KK138	67.8	B	B	B	A	B	B	A	A	63.7	62.5
Kinuhime/Kitahonami	KK139	68.1	A	B	A	B	A	A	A	B	66.2	64.0
Kinuhime/Kitahonami	KK140	61.3	B	A	B	B	A	A	B	A	64.8	63.7
Kinuhime/Kitahonami	KK141	63.5	B	B	A	A	A	A	B	B	64.9	62.8
Kinuhime/Kitahonami	KK142	65	B	A	A	A	B	B	A	B	65.2	64.8
Kinuhime/Kitahonami	KK143	63.3	A	B	A	A	B	A	B	A	63.8	62.2
Kinuhime/Kitahonami	KK144	61	B	B	A	A	B	A	A	A	65.9	64.9
Kinuhime/Kitahonami	KK145	60.6	B	B	A	A	A	A	B	B	64.9	62.8
Kinuhime/Kitahonami	KK146	67.1	A	A	A	A	A	B	B	A	65.8	63.6
Kinuhime/Kitahonami	KK147	61.2	A	A	A	A	B	A	B	B	63.5	63.2
Kinuhime/Kitahonami	KK148	63.8	A	A	A	A	A	B	A	B	66.5	65.0
Kinuhime/Kitahonami	KK149	60.1	B	B	A	B	A	B	B	A	65.4	62.2
Kinuhime/Kitahonami	KK150	58.2	A	B	B	B	A	B	B	B	62.2	59.6
Kinuhime/Kitahonami	KK151	61.7	B	A	B	A	B	B	A	B	63.4	63.5
Tohoku224/Kitahonami	TK001	67.5	A	B	B	A	A	A	A	A	65.5	64.8
Tohoku224/Kitahonami	TK002	68.4	A	A	A	A	B	A	B	B	63.5	64.4
Tohoku224/Kitahonami	TK003	65.5	A	B	A	A	B	B	A	A	65.1	65.7
Tohoku224/Kitahonami	TK004	63.2	A	A	A	A	B	A	A	A	66.3	66.4
Tohoku224/Kitahonami	TK005	65.5	A	A	A	A	B	B	B	B	63.0	64.3
Tohoku224/Kitahonami	TK006	59.2	A	B	B	B	A	B	B	B	62.2	62.3
Tohoku224/Kitahonami	TK007	65.4	A	B	B	B	A	A	A	B	64.4	63.8
Tohoku224/Kitahonami	TK008	63.7	A	B	B	B	A	B	B	A	63.2	62.9
Tohoku224/Kitahonami	TK009	63.7	A	A	A	A	A	A	B	A	66.3	65.5
Tohoku224/Kitahonami	TK010	68.7	A	B	A	A	A	A	B	B	64.5	64.3
Tohoku224/Kitahonami	TK011	67	A	B	A	A	B	A	B	A	63.8	64.4
Tohoku224/Kitahonami	TK012	62.2	A	B	A	B	A	B	B	A	65.0	64.4
Tohoku224/Kitahonami	TK013	69.1	A	A	A	A	B	A	B	B	63.5	64.4
Tohoku224/Kitahonami	TK014	69.6	A	A	A	A	B	B	A	A	65.8	66.3
Tohoku224/Kitahonami	TK015	67.5	A	B	B	A	B	A	A	B	62.7	63.7
Tohoku224/Kitahonami	TK016	66.5	A	B	B	B	B	B	B	B	60.5	61.8
Tohoku224/Kitahonami	TK017	67.8	A	A	B	B	A	B	A	A	65.7	64.8
Tohoku224/Kitahonami	TK018	65.8	A	B	B	B	A	B	A	B	63.9	63.7
Tohoku224/Kitahonami	TK019	65.4	A	B	B	B	B	A	A	B	62.7	63.2
Tohoku224/Kitahonami	TK020	63.2	A	A	B	B	B	B	B	A	62.2	63.0
Tohoku224/Kitahonami	TK021	65.1	A	B	B	B	B	B	A	A	63.2	63.8
Tohoku224/Kitahonami	TK022	66.2	A	B	B	B	B	A	B	A	62.0	62.5
Tohoku224/Kitahonami	TK023	55.6	A	B	B	B	A	A	B	A	63.7	63.0
Tohoku224/Kitahonami	TK024	68.8	A	A	A	A	A	A	A	B	67.0	66.3
Tohoku224/Kitahonami	TK025	65.4	A	A	B	B	A	B	A	B	64.7	64.2
Tohoku224/Kitahonami	TK026	67.8	A	B	A	B	B	B	A	A	65.0	65.3
Tohoku224/Kitahonami	TK027	63.9	A	B	B	B	B	A	B	A	62.0	62.5
Tohoku224/Kitahonami	TK028	66	A	A	A	A	A	A	A	B	67.0	66.3
Tohoku224/Kitahonami	TK029	67.6	A	A	B	B	A	B	A	A	65.7	64.8
Tohoku224/Kitahonami	TK030	61.3	A	A	A	A	B	A	A	B	65.2	65.8
Tohoku224/Kitahonami	TK031	61	A	B	B	B	A	B	A	B	63.9	63.7
Tohoku224/Kitahonami	TK032	64.4	A	B	A	B	A	A	B	A	65.5	64.5
Tohoku224/Kitahonami	TK033	64.9	A	B	B	B	A	A	B	A	63.7	63.0
Tohoku224/Kitahonami	TK034	68	A	A	A	B	B	B	B	A	64.0	64.5
Tohoku224/Kitahonami	TK035	65.7	A	B	A	A	B	A	A	A	65.5	65.8
Tohoku224/Kitahonami	TK036	62.2	A	A	B	B	A	B	A	B	64.7	64.2
Tohoku224/Kitahonami	TK037	64	A	B	B	A	A	A	A	A	65.5	64.8
Tohoku224/Kitahonami	TK038	66	A	B	A	A	B	B	A	A	65.1	65.7
Tohoku224/Kitahonami	TK039	64.3	A	B	B	B	B	B	A	A	63.2	63.8
Tohoku224/Kitahonami	TK040	63.9	A	B	B	B	A	A	A	A	65.4	64.4
Tohoku224/Kitahonami	TK041	65.3	A	A	B	B	A	A	B	B	63.4	62.9
Tohoku224/Kitahonami	TK042	67.8	A	A	B	B	A	A	B	B	63.4	62.9
Tohoku224/Kitahonami	TK043	64.5	A	A	B	B	A	A	B	B	63.4	62.9
Tohoku224/Kitahonami	TK044	66.5	A	B	A	A	A	B	B	A	65.1	64.9
Tohoku224/Kitahonami	TK045	62.8	A	B	A	A	B	B	B	B	62.3	63.7
Tohoku224/Kitahonami	TK046	69.5	A	A	A	A	A	A	A	A	68.0	66.9
Tohoku224/Kitahonami	TK047	60.9	A	B	B	B	B	A	B	A	62.0	62.5
Tohoku224/Kitahonami	TK048	59.3	A	A	B	B	A	A	B	B	63.4	62.9
Tohoku224/Kitahonami	TK049	67.5	A	A	A	A	B	A	A	A	66.3	66.4
Tohoku224/Kitahonami	TK050	56.9	A	B	B	B	A	B	A	B	63.9	63.7
Tohoku224/Kitahonami	TK051	59.6	A	B	A	A	A	A	B	A	65.6	64.9
Tohoku224/Kitahonami	TK052	61.8	A	A	A	A	A	B	B	A	65.8	65.4
Tohoku224/Kitahonami	TK053	61.6	A	A	B	B	A	B	B	A	64.0	63.5
Tohoku224/Kitahonami	TK054	63.7	A	A	B	A	B	B	A	A	64.0	64.8
Tohoku224/Kitahonami	TK055	68.8	A	B	B	B	B	A	A	A	63.7	63.9
Tohoku224/Kitahonami	TK056	66.1	A	B	B	B	A	B	B	B	62.2	62.3
Tohoku224/Kitahonami	TK057	68	A	A	B	B	A	B	A	B	64.7	64.2
Tohoku224/Kitahonami	TK058	67.1	A	A	B	B	B	A	B	B	61.7	62.4
Tohoku224/Kitahonami	TK059	61.3	A	B	B	B	A	B	B	A	63.2	62.9
Tohoku224/Kitahonami	TK060	65	A	A	B	B	B	B	A	B	62.9	63.7
Tohoku224/Kitahonami	TK061	63.8	A	B	B	B	A	A	A	B	64.4	63.8
Tohoku224/Kitahonami	TK062	61.7	A	A	B	B	B	A	A	B	63.4	63.8
Tohoku224/Kitahonami	TK063	69.3	A	B	A	A	B	A	A	A	65.5	65.8
Tohoku224/Kitahonami	TK064	62.1	A	B	A	A	A	B	A	A	66.8	66.2
Tohoku224/Kitahonami	TK065	60.7	A	A	B	B	A	B	B	B	62.9	62.9
Tohoku224/Kitahonami	TK066	60.8	A	A	B	A	A	B	B	A	64.0	63.9
Tohoku224/Kitahonami	TK067	64.4	A	B	B	B	A	B	B	B	62.2	62.3
Tohoku224/Kitahonami	TK068	55.5	A	B	B	B	A	B	A	B	63.9	63.7
Tohoku224/Kitahonami	TK069	60.5	A	B	B	B	B	B	A	A	63.2	63.8
Tohoku224/Kitahonami	TK070	65.5	A	A	B	A	B	B	A	A	64.0	64.8
Tohoku224/Kitahonami	TK071	61.5	A	B	B	B	A	A	A	B	64.4	63.8
Tohoku224/Kitahonami	TK072	66	A	B	B	B	A	A	B	B	62.7	62.4
Tohoku224/Kitahonami	TK073	65.5	A	A	A	B	A	B	A	B	66.4	65.8
Tohoku224/Kitahonami	TK074	66.9	A	A	B	B	A	B	B	A	64.0	63.5
Tohoku224/Kitahonami	TK075	66.7	A	A	A	A	A	A	A	B	67.0	66.3
Tohoku224/Kitahonami	TK076	65.1	A	A	B	B	B	B	A	B	62.9	63.7
Tohoku224/Kitahonami	TK077	63.4	A	A	B	B	A	B	B	B	62.9	62.9
Tohoku224/Kitahonami	TK078	61.9	A	B	B	B	B	A	B	A	62.0	62.5
Tohoku224/Kitahonami	TK079	63.4	A	A	B	A	A	B	B	A	64.0	63.9
Tohoku224/Kitahonami	TK080	66.7	A	B	A	A	A	B	A	B	65.8	65.6
Tohoku224/Kitahonami	TK081	64	A	A	A	A	B	A	A	B	65.2	65.8
Tohoku224/Kitahonami	TK082	62.9	A	B	A	A	A	A	B	A	65.6	64.9
Tohoku224/Kitahonami	TK083	63.3	A	B	B	B	B	B	A	A	63.2	63.8
Tohoku224/Kitahonami	TK084	70.3	A	B	A	A	A	B	A	B	65.8	65.6
Tohoku224/Kitahonami	TK085	62.6	A	B	B	B	B	B	B	B	60.5	61.8
Tohoku224/Kitahonami	TK086	59.2	A	A	B	B	B	A	B	B	61.7	62.4
Tohoku224/Kitahonami	TK087	59.5	A	A	B	B	A	B	B	B	62.9	62.9
Tohoku224/Kitahonami	TK088	61.6	A	B	B	B	B	B	B	B	60.5	61.8
Tohoku224/Kitahonami	TK089	65.3	A	B	B	A	A	A	A	A	65.5	64.8
Tohoku224/Kitahonami	TK090	59.5	A	A	B	B	B	A	B	B	61.7	62.4
Tohoku224/Kitahonami	TK091	66.1	A	A	B	A	A	A	A	B	65.2	64.7
Tohoku224/Kitahonami	TK092	64.5	A	A	A	A	B	B	B	A	64.1	64.9
Tohoku224/Kitahonami	TK093	62.8	A	A	B	B	A	A	A	A	66.2	64.9
Tohoku224/Kitahonami	TK094	64.5	A	A	A	A	B	A	B	A	64.5	65.0
Tohoku224/Kitahonami	TK095	64.1	A	A	A	A	B	B	A	B	64.8	65.7
Tohoku224/Kitahonami	TK096	66.2	A	A	A	A	A	B	B	B	64.8	64.8
Tohoku224/Kitahonami	TK097	61.3	A	B	A	B	B	A	B	A	63.8	64.0
Tohoku224/Kitahonami	TK098	66.7	A	B	A	A	B	A	A	B	64.5	65.2
Tohoku224/Kitahonami	TK099	63.9	A	A	B	B	A	B	B	B	62.9	62.9
Tohoku224/Kitahonami	TK100	63	A	A	B	B	B	B	B	A	62.2	63.0
Tohoku224/Kitahonami	TK101	64.1	A	B	B	B	A	B	B	A	63.2	62.9
Tohoku224/Kitahonami	TK102	61.5	A	B	B	B	B	A	A	A	63.7	63.9
Tohoku224/Kitahonami	TK103	64.5	A	B	A	A	B	B	A	A	65.1	65.7
Tohoku224/Kitahonami	TK104	66.2	A	B	B	B	B	B	A	A	63.2	63.8
Tohoku224/Kitahonami	TK105	64.4	A	A	A	B	B	A	A	A	66.2	66.0
Tohoku224/Kitahonami	TK106	62.7	A	A	B	B	A	B	A	B	64.7	64.2
Tohoku224/Kitahonami	TK107	60.2	A	A	A	A	B	A	B	B	63.5	64.4
Tohoku224/Kitahonami	TK108	65.3	A	B	B	B	B	A	A	A	63.7	63.9
Tohoku224/Kitahonami	TK109	62.6	A	A	B	B	B	B	A	B	62.9	63.7
Tohoku224/Kitahonami	TK110	63.5	A	A	A	A	B	A	B	A	64.5	65.0
Tohoku224/Kitahonami	TK111	65.8	A	A	A	B	A	B	A	B	66.4	65.8
Tohoku224/Kitahonami	TK112	63.5	A	A	A	A	B	B	A	B	64.8	65.7
Tohoku224/Kitahonami	TK113	60.3	A	B	A	A	B	B	B	B	62.3	63.7
Tohoku224/Kitahonami	TK114	65.7	A	A	B	B	A	A	A	B	65.1	64.3
Tohoku224/Kitahonami	TK115	66.3	A	A	B	B	B	B	A	A	63.9	64.3
Tohoku224/Kitahonami	TK116	64.6	A	B	A	B	B	B	A	A	65.0	65.3
Tohoku224/Kitahonami	TK117	65.3	A	A	B	A	A	B	B	A	64.0	63.9
Tohoku224/Kitahonami	TK118	66.2	A	B	A	A	A	B	B	B	64.0	64.2
Tohoku224/Kitahonami	TK119	58.8	A	B	A	A	A	B	B	B	64.0	64.2
Tohoku224/Kitahonami	TK120	62.7	A	A	A	A	B	A	B	A	64.5	65.0
Tohoku224/Kitahonami	TK121	65.8	A	A	B	B	A	B	A	A	65.7	64.8
Tohoku224/Kitahonami	TK122	60.4	A	A	B	A	B	B	B	B	61.2	62.8
Tohoku224/Kitahonami	TK123	62	A	B	B	A	A	A	B	A	63.8	63.4
Tohoku224/Kitahonami	TK124	69.5	A	A	A	A	A	B	A	A	67.5	66.8
Tohoku224/Kitahonami	TK125	64.9	A	B	A	A	B	B	B	A	63.3	64.4
Tohoku224/Kitahonami	TK126	64.6	A	A	B	B	A	B	A	A	65.7	64.8
Tohoku224/Kitahonami	TK127	55.8	A	B	B	B	B	B	B	B	60.5	61.8
Tohoku224/Kitahonami	TK128	66.4	A	A	A	B	A	B	A	A	67.5	66.4
Tohoku224/Kitahonami	TK129	66.8	A	B	A	A	B	B	B	B	62.3	63.7
Tohoku224/Kitahonami	TK130	67	A	A	A	A	A	B	B	B	64.8	64.8
Tohoku224/Kitahonami	TK131	58.8	A	A	B	B	B	B	B	B	61.2	62.4
Tohoku224/Kitahonami	TK132	63.9	A	B	A	A	B	B	A	B	64.0	65.1
Tohoku224/Kitahonami	TK133	67.4	A	B	A	A	A	A	B	B	64.5	64.3
Tohoku224/Kitahonami	TK134	60.7	A	A	B	B	A	A	B	B	63.4	62.9
Tohoku224/Kitahonami	TK135	66.7	A	A	A	A	A	B	A	A	67.5	66.8
Tohoku224/Kitahonami	TK136	68.6	A	A	A	B	A	B	A	A	67.5	66.4
Tohoku224/Kitahonami	TK137	61.9	A	B	B	B	A	B	A	A	65.0	64.3
Tohoku224/Kitahonami	TK138	61.1	A	A	A	A	B	A	A	B	65.2	65.8
Tohoku224/Kitahonami	TK139	64.2	A	B	B	B	A	A	B	B	62.7	62.4
Tohoku224/Kitahonami	TK140	64.8	A	B	B	B	B	B	B	B	60.5	61.8
Tohoku224/Kitahonami	TK141	64.5	A	A	A	A	B	A	B	B	63.5	64.4
Tohoku224/Kitahonami	TK142	65.2	A	A	B	A	B	A	A	B	63.4	64.2
Tohoku224/Kitahonami	TK143	62.5	A	B	B	B	A	A	B	B	62.7	62.4
Tohoku224/Kitahonami	TK144	68.3	A	B	B	B	A	B	B	B	62.2	62.3
Tohoku224/Kitahonami	TK145	64.9	A	B	B	B	A	A	B	B	62.7	62.4
Tohoku224/Kitahonami	TK146	69.2	A	A	A	A	B	A	A	B	65.2	65.8
Tohoku224/Kitahonami	TK147	56.3	A	B	B	B	B	A	A	B	62.7	63.2
Tohoku224/Kitahonami	TK148	62.5	A	A	A	A	A	A	B	B	65.2	64.9
Tohoku224/Kitahonami	TK149	61.9	A	B	B	B	B	B	A	B	62.2	63.2
Tohoku224/Kitahonami	TK150	67.1	A	B	A	A	A	A	B	A	65.6	64.9
Tohoku224/Kitahonami	TK151	62.6	A	A	A	A	A	A	B	A	66.3	65.5
Tohoku224/Kitahonami	TK152	65.1	A	A	B	B	A	A	B	A	64.4	63.6
Tohoku224/Kitahonami	TK153	65.6	A	A	A	A	A	A	A	B	67.0	66.3
Tohoku224/Kitahonami	TK154	64.8	A	A	B	B	A	A	B	B	63.4	62.9
Tohoku224/Kitahonami	TK155	61.2	A	B	B	B	B	A	B	B	60.9	61.9
Tohoku224/Kitahonami	TK156	65.2	A	B	A	B	B	B	B	B	62.3	63.3
Tohoku224/Kitahonami	TK157	56.4	A	B	B	B	A	A	B	B	62.7	62.4
Tohoku224/Kitahonami	TK158	59.1	A	B	B	B	A	B	B	A	63.2	62.9
Tohoku224/Kitahonami	TK159	66.9	A	B	B	B	A	B	B	A	63.2	62.9
Tohoku224/Kitahonami	TK160	64.7	A	A	A	A	A	A	B	B	65.2	64.9
Shunyou/Kitahonami	SK001	67.7	A	A	B	A	A	A	B	A	64.5	66.1
Shunyou/Kitahonami	SK002	64.8	B	A	B	B	A	B	B	A	64.4	65.8
Shunyou/Kitahonami	SK003	70	A	A	A	B	A	A	B	A	66.2	68.4
Shunyou/Kitahonami	SK004	66.7	B	B	B	B	A	B	A	A	65.4	66.7
Shunyou/Kitahonami	SK005	63	A	B	A	A	A	A	A	B	66.3	67.3
Shunyou/Kitahonami	SK006	66.4	B	B	B	B	A	A	B	A	64.1	65.9
Shunyou/Kitahonami	SK007	63.8	B	A	A	A	A	B	B	B	65.2	66.1
Shunyou/Kitahonami	SK008	63.3	B	A	B	B	A	B	A	B	65.1	65.1
Shunyou/Kitahonami	SK009	64.3	A	A	B	B	A	A	B	A	64.4	66.2
Shunyou/Kitahonami	SK010	61	B	B	B	B	A	A	A	B	64.8	65.1
Shunyou/Kitahonami	SK011	70.4	A	B	A	A	A	B	A	B	65.8	67.0
Shunyou/Kitahonami	SK012	67.7	B	B	A	A	A	B	B	A	65.5	67.7
Shunyou/Kitahonami	SK013	62.5	B	B	A	A	A	B	B	A	65.5	67.7
Shunyou/Kitahonami	SK014	67.4	A	A	A	A	A	A	A	A	68.0	69.4
Shunyou/Kitahonami	SK015	65.2	A	B	B	B	A		A	A
Shunyou/Kitahonami	SK016	65.4	B	B	A	A	A	B	A	B	66.2	67.0
Shunyou/Kitahonami	SK017	69.2	A	B	B	B	A	A	A	A	65.4	67.0
Shunyou/Kitahonami	SK018	70	B	A	A	A	A	A	A	A	68.4	69.3
Shunyou/Kitahonami	SK019	65.6	A	A	A	A	A	A	B	B	65.2	66.5
Shunyou/Kitahonami	SK020	62.7	A	B	B	B	A	B	A	A	65.0	66.7
Shunyou/Kitahonami	SK021	67.8	B	B	B	B	A	B	A	A	65.4	66.7
Shunyou/Kitahonami	SK022	70.5	A	A	A	A	A	B	B	A	65.8	68.0
Shunyou/Kitahonami	SK023	61.7	A	A	A	A	A	B	A	B	66.5	67.3
Shunyou/Kitahonami	SK024	67.1	B	B	B	B	A	A	B	A	64.1	65.9
Shunyou/Kitahonami	SK025	67	A	A	B	B	A	A	A	A	66.2	67.3
Shunyou/Kitahonami	SK026	64.5	A	B	A	A	A	A	B	B	64.5	66.2
Shunyou/Kitahonami	SK027	62.9	A	A	B	B	A	B	A	A	65.7	67.0
Shunyou/Kitahonami	SK028	68.6	B	A	A	A	A	A	B	A	66.7	68.2
Shunyou/Kitahonami	SK029	67.2	B	A	B	A	A	A	A	B	65.6	65.3
Shunyou/Kitahonami	SK030	71.1	A	B	A	A	A	B	A	B	65.8	67.0
Shunyou/Kitahonami	SK031	67.5	B	A	A	B	A	A	A	B	67.3	67.6
Shunyou/Kitahonami	SK032	64.6	A	A	B	B	A	A	B	B	63.4	64.3
Shunyou/Kitahonami	SK033	66	B	A	A	A	A	A	A	B	67.4	67.5
Shunyou/Kitahonami	SK034	63.1	B	B	A	A	A	B	A	A	67.2	68.8
Shunyou/Kitahonami	SK035	68.4	A	A	B	A	A	B	A	A	65.7	66.9
Shunyou/Kitahonami	SK036	66.5	B	A	B	B	A	B	A	B	65.1	65.1
Shunyou/Kitahonami	SK037	67.4	B	B	B	A	A	A	A	A	65.9	66.9
Shunyou/Kitahonami	SK038	64.6	A	A	A	B	A	A	A	B	66.9	67.6
Shunyou/Kitahonami	SK039	69.8	A	A	B	B	A	A	B	A	64.4	66.2
Shunyou/Kitahonami	SK040	66.5	A	A	B	B	A	A	A	A	66.2	67.3
Shunyou/Kitahonami	SK041	67.3	B	B	B	B	A	A	B	A	64.1	65.9
Shunyou/Kitahonami	SK042	70.8	B	B	B	B	A	A	B	B	63.1	64.0
Shunyou/Kitahonami	SK043	69.9	B	B	B	B	A	A	B	A	64.1	65.9
Shunyou/Kitahonami	SK044	64.6	A	A	B	B	A	B	A	B	64.7	65.1
Shunyou/Kitahonami	SK045	70.1	A	A	A	A	A	A	A	A	68.0	69.4
Shunyou/Kitahonami	SK046	67.6	A	A	B	A	A	B	A	A	65.7	66.9
Shunyou/Kitahonami	SK047	66.2	A	B	A	A	A	B	B	B	64.0	65.9
Shunyou/Kitahonami	SK048	65	A	A	A	B	A	A	B	B	65.2	66.5
Shunyou/Kitahonami	SK049	61.6	B	B	B	A	A	B	B	A	63.7	65.5
Shunyou/Kitahonami	SK050	69	B	B	B	B	A	B	A	A	65.4	66.7
Shunyou/Kitahonami	SK051	68.5	B	B	A	B	A	A	A	A	67.6	69.2
Shunyou/Kitahonami	SK052	64.2	A	A	A	B	A	B	B	A	65.8	68.1
Shunyou/Kitahonami	SK053	70.9	B	A	A	B	A	A	A	A	68.4	69.4
Shunyou/Kitahonami	SK054	64.8	B	B	B	B	A	B	B	A	63.6	65.6
Shunyou/Kitahonami	SK055	62.5	A	B	B	B	A	A	A	A	65.4	67.0
Shunyou/Kitahonami	SK056	67.2	A	B	A	B	A	A	B	B	64.5	66.3
Shunyou/Kitahonami	SK057	67.2	A	A	A	A	A	B	A	B	66.5	67.3
Shunyou/Kitahonami	SK058	63.3	A	A	B	A	A	A	B	B	63.5	64.2
Shunyou/Kitahonami	SK059	63.4	B	A	B	B	A	B	B	A	64.4	65.8
Shunyou/Kitahonami	SK060	63.5	B	B	B	B	A	A	B	A	64.1	65.9
Shunyou/Kitahonami	SK061	64.9	B	A	B	B	A	A	B	B	63.8	64.3
Shunyou/Kitahonami	SK062	66.4	B	B	B	B	A	B	B	A	63.6	65.6
Shunyou/Kitahonami	SK063	62.5	B	B	B	B	A	B	B	B	62.6	63.7
Shunyou/Kitahonami	SK064	64	A	A	B	B	A	A	A	A	66.2	67.3
Shunyou/Kitahonami	SK065	70.8	A	A	B	B	A	B	B	A	64.0	65.8
Shunyou/Kitahonami	SK066	69	A	A	B	A	A	A	A	B	65.2	65.4
Shunyou/Kitahonami	SK067	65.3	B	B	A	A	A	B	B	B	64.5	65.9
Shunyou/Kitahonami	SK068	63.9	A	A	B	B	A	A	B	A	64.4	66.2
Shunyou/Kitahonami	SK069	57.9	A	A	B	B	A	B	B	B	62.9	64.0
Shunyou/Kitahonami	SK070	69.5	A	B	A	A	A	A	A	A	67.3	69.2
Shunyou/Kitahonami	SK071	67.2	A	B	A	A	A	B	A	A	66.8	68.9
Shunyou/Kitahonami	SK072	62.2	B	B	B	B	A	B	A	B	64.3	64.8
Shunyou/Kitahonami	SK073	66.4	B	B	A	A	A	A	A	B	66.7	67.3
Shunyou/Kitahonami	SK074	63.7	B	B	B	B	A	A	B	B	63.1	64.0
Shunyou/Kitahonami	SK075	69.2	B	A	A	A	A	B	A	A	67.9	69.0
Shunyou/Kitahonami	SK076	66.5	B	B	B	B	A	A	A
Shunyou/Kitahonami	SK077	68.3	B	A	A	A	A	A	B	A	66.7	68.2
Shunyou/Kitahonami	SK078	70.3	A	B	A	B	A	B	B	A	65.0	67.8
Shunyou/Kitahonami	SK079	68.9	A	A	A	A	A	B	A	A	67.5	69.1
Shunyou/Kitahonami	SK080	70	A	B	A	A	A	A	A	B	66.3	67.3
Shunyou/Kitahonami	SK081	68.2	A	A	B	B	A	A	A	A	66.2	67.3
Shunyou/Kitahonami	SK082	65.5	B	B	A	A	A	B	B	A	65.5	67.7
Shunyou/Kitahonami	SK083	66.2	A	B	A	A	A	A	B	B	64.5	66.2
Shunyou/Kitahonami	SK084	68.8	B	A	A	B	A	B	A	A	67.9	69.1
Shunyou/Kitahonami	SK085	65.6	B	B	A	A	A	B	A	B	66.2	67.0
Shunyou/Kitahonami	SK086	64.3	B	B	B	B	A	B	A	B	64.3	64.8
Shunyou/Kitahonami	SK087	64.4	A	A	B	B	A	A	A	B	65.1	65.4
Shunyou/Kitahonami	SK088	69.3	A	A	A	A	A	A	A	A	68.0	69.4
Shunyou/Kitahonami	SK089	62.6	A	A	B	B	A	A	B	A	64.4	66.2
Shunyou/Kitahonami	SK090	68.4	A	A	B	B	A	B	A	B	64.7	65.1
Shunyou/Kitahonami	SK091	63.5	B	B	B	A	A	B	B	B	62.7	63.6
Shunyou/Kitahonami	SK092	68.2	A	B	B	B	A	A	A	A	65.4	67.0
Shunyou/Kitahonami	SK093	68.6	B	B	B	B	A	A	B	A	64.1	65.9
Shunyou/Kitahonami	SK094	70.2	B	B	A	A	A	A	A	A	67.7	69.1
Shunyou/Kitahonami	SK095	71.7	A	A	A	A	A	A	B	B	65.2	66.5
Shunyou/Kitahonami	SK096	69	B	A	A	A	A	A	A	A	68.4	69.3
Shunyou/Kitahonami	SK097	66	A	B	B	B	A	A	B	A	63.7	65.9
Shunyou/Kitahonami	SK098	67.5	A	A	A	A	A	A	A	B	67.0	67.6
Shunyou/Kitahonami	SK099	66.8	A	B	B	B	A	B	A	B	63.9	64.9
Shunyou/Kitahonami	SK100	64.7	B	B	A	A	A	B	B	A	65.5	67.7
Shunyou/Kitahonami	SK101	65.9	B	B	A	A	A	B	B	B	64.5	65.9
Shunyou/Kitahonami	SK102	68.5	B	A	B	B	A	B	A	A	66.1	66.9
Shunyou/Kitahonami	SK103	69.1	A	A	B	B	A	B	A	B	64.7	65.1
Shunyou/Kitahonami	SK104	62.7	B	B	B	B	A	B	B	B	62.6	63.7
Shunyou/Kitahonami	SK105	68.7	B	B	A	A	A	A	A	B	66.7	67.3
Shunyou/Kitahonami	SK106	65	B	B	A	A	A	A	B	B	64.9	66.2
Shunyou/Kitahonami	SK107	67.5	B	B	B	B	A	B	A	A	65.4	66.7
Shunyou/Kitahonami	SK108	66.4	A	A	A	A	A	B	A	A	67.5	69.1
Shunyou/Kitahonami	SK109	68.6	B	A	A	A	A	B	B	B	65.2	66.1
Shunyou/Kitahonami	SK110	66.9	A	A	A	A	A	A	A	B	67.0	67.6
Shunyou/Kitahonami	SK111	69.9	B	B	B	B	A	A	A	A	65.9	67.0
Shunyou/Kitahonami	SK112	64.3	B	B	B	B	A	B	A	B	64.3	64.8
Shunyou/Kitahonami	SK113	69.8	A	B	A	B	A	A	A	A	67.2	69.2
Shunyou/Kitahonami	SK114	63.1	B	B	B	B	A	B	B	B	62.6	63.7
Shunyou/Kitahonami	SK115	70.3	B	B	B	B	A	B	A	A	65.4	66.7
Shunyou/Kitahonami	SK116	64.3	A	A	B	B	A	A	B	B	63.4	64.3
Shunyou/Kitahonami	SK117	66.8	B	B	A	A	A	A	B	A	66.0	68.0
Shunyou/Kitahonami	SK118	70.5	A	A	B	B	A	B	B	A	64.0	65.8
Shunyou/Kitahonami	SK119	67.8	B	B	A	B	A	B	A	B	66.1	67.0
Shunyou/Kitahonami	SK120	70	B	A	A	A	A	B	B	A	66.2	67.9
Shunyou/Kitahonami	SK121	69.7	B	B	A	A	A		B	A
Shunyou/Kitahonami	SK122	63.9	B	B	B	B	A	B	A	B	64.3	64.8
Shunyou/Kitahonami	SK123	70.8	A	B	A	B	A	B	A	B	65.7	67.1
Shunyou/Kitahonami	SK124	65.4	A	B	B	B	A	B	B	A	63.2	65.6
Shunyou/Kitahonami	SK125	66.1	A	A	A	A	A	A	B	B	65.2	66.5
Shunyou/Kitahonami	SK126	68.9	A	A	A	A	A	A	A	B	67.0	67.6
Shunyou/Kitahonami	SK127	69.7	B	A	A	A	A	B	A	A	67.9	69.0
Shunyou/Kitahonami	SK128	65.1	A	A	B	B	A	B	B	A	64.0	65.8
Shunyou/Kitahonami	SK129	67	B	B	B	B	A	A	A	A	65.9	67.0
Shunyou/Kitahonami	SK130	70.5	B	B	A	A	A	B	B	A	65.5	67.7
Shunyou/Kitahonami	SK131	67.3	B	B	B	B	A	A	B	A	64.1	65.9
Shunyou/Kitahonami	SK132	68.2	B	B	B	B	A	B	A	B	64.3	64.8
Shunyou/Kitahonami	SK133	69.5	A	A	B	B	A	A	A	A	66.2	67.3
Shunyou/Kitahonami	SK134	68.4	B	B	A	A	A	B	B	B	64.5	65.9
Shunyou/Kitahonami	SK135	66.5	B	B	B	B	A	B	A	A	65.4	66.7
Shunyou/Kitahonami	SK136	68.7	A	A	A	A	A	B	A	B	66.5	67.3
Shunyou/Kitahonami	SK137	62.8	A	B	B	B	A	A	A	A	65.4	67.0
Shunyou/Kitahonami	SK138	68.6	A	A	B	B	A	B	A	A	65.7	67.0
Shunyou/Kitahonami	SK139	69.5	A	A	A	B	A	A	B	B	65.2	66.5
Shunyou/Kitahonami	SK140	58.5	A	B	B	B	A	A	B	B	62.7	64.1
Shunyou/Kitahonami	SK141	68.7	A	A	A	A	A	A	A	B	67.0	67.6
Shunyou/Kitahonami	SK142	72.8	B	A	A	A	A	B	A	A	67.9	69.0
Shunyou/Kitahonami	SK143	65	A	A	B	B	A	A	B	B	63.4	64.3
Shunyou/Kitahonami	SK144	67.9	B	A	A	A	A	B	B	B	65.2	66.1
Shunyou/Kitahonami	SK145	65.7	B	A	B	B	A	A	A	A	66.6	67.2
Shunyou/Kitahonami	SK146	66	A	A	A	A	A	B	A	B	66.5	67.3
Shunyou/Kitahonami	SK147	64.4	B	A	A	A	A	B	B	B	65.2	66.1
Shunyou/Kitahonami	SK148	66.6	A	B	B	B	A	B	B	B	62.2	63.8
Shunyou/Kitahonami	SK149	66.4	B	B	B	B	A	B	A	A	65.4	66.7
Shunyou/Kitahonami	SK150	60.3	B	A	B	B	A	B	B	B	63.3	64.0
Shunyou/Kitahonami	SK151	66.5	A	B		B	A		A	A
Shunyou/Kitahonami	SK152	69.4	B	B	A	A	A	B	B	A	65.5	67.7
Shunyou/Kitahonami	SK153	63.3	B	A	B	B	A	A	B	A	64.8	66.1
Shunyou/Kitahonami	SK154	62.3	B	B	B	B	A	B	B	B	62.6	63.7
Shunyou/Kitahonami	SK155	62.2	A	A	B	B	A	A	A	B	65.1	65.4
